# Supplementary material for: Development and validation of a horse reference panel for genotype imputation
Source: Genet Sel Evol. 2022 Jul 4;54:49. doi: 10.1186/s12711-022-00740-8 (PMC9252005; doi:10.1186/s12711-022-00740-8)
Supplement: Supplementary file 1 — Additional file 1: Table S1. Horse genomes included in the study. Accession and description of whole-genome sequence data from all horses included in the study. Information was obtained from the NCBI Sequence Read Archive (SRA). The classification of the horses into three reference panel groups based on multidimensional scaling or the reason for excluding the respective genomes from the study, if applicable (excluded genomes are highlighted in grey), are also indicated. [file 12711_2022_740_MOESM1_ESM.xlsx]

## Sheet: Table S1
Table S1: Horse genomes included in the study
Study accession	Sample accession	Breed	Sex	Sequencing technology	Coverage	Reference panel group	Reason for exclusion
not specified	SAMN00764144	Quarter Horse	female	Illumina Genome Analyzer II	25.4089	1
PRJEB10098	SAMEA3498582	not specified	male	Illumina HiSeq 2000/2500	56.0271	3
PRJEB10098	SAMEA3498888	Freiberg	male	Illumina HiSeq 2000	50.6741	3
PRJEB10098	SAMEA3498889	Freiberg	male	Illumina HiSeq 2000	24.3837	3
PRJEB10098	SAMEA3498890	Freiberg	male	Illumina HiSeq 2000	19.5971	3
PRJEB10098	SAMEA3498891	Freiberg	male	Illumina HiSeq 2000	27.3514	3
PRJEB10098	SAMEA3498892	Freiberg	male	Illumina HiSeq 2000	36.4858	3
PRJEB10098	SAMEA3498893	Freiberg	male	Illumina HiSeq 2000	17.9099	3
PRJEB10098	SAMEA3498894	Freiberg	male	Illumina HiSeq 2000	42.7044	3
PRJEB10098	SAMEA3498895	Freiberg	male	Illumina HiSeq 2000	33.9928	3
PRJEB10098	SAMEA3498896	Freiberg	male	Illumina HiSeq 2000	26.6454	3
PRJEB10098	SAMEA3498897	Freiberg	male	Illumina HiSeq 2000	33.2429	3
PRJEB10098	SAMEA3498898	Freiberg	male	Illumina HiSeq 2000	37.8221	3
PRJEB10098	SAMEA3498899	Freiberg	male	Illumina HiSeq 2000	34.7826	3
PRJEB10098	SAMEA3499831	not specified	female	Illumina HiSeq 2000	28.5919	2
PRJEB10098	SAMEA3499832	not specified	male	Illumina HiSeq 2000	27.1041	2
PRJEB10098	SAMEA3499833	not specified	male	Illumina HiSeq 2000	17.3793	2
PRJEB10098	SAMEA3499834	not specified	female	Illumina HiSeq 2000	30.6901	1
PRJEB10098	SAMEA3499835	not specified	female	Illumina HiSeq 2000	31.7671	1
PRJEB10098	SAMEA3499836	not specified	female	Illumina HiSeq 2000	33.1751	1
PRJEB10098	SAMEA3499837	not specified	male	Illumina HiSeq 2000	28.9908	1
PRJEB10098	SAMEA3499838	not specified	female	Illumina HiSeq 2000	32.2018	3
PRJEB10854	SAMEA3542237	Yakutian Horse	male	Illumina HiSeq 2000/2500	33.0993	3
PRJEB10854	SAMEA3542238	Yakutian Horse	female	Illumina HiSeq 2000/2500	55.0299	3
PRJEB10854	SAMEA3542239	Yakutian Horse	female	Illumina HiSeq 2000/2500	32.9597	3
PRJEB10854	SAMEA3542240	Yakutian Horse	male	Illumina HiSeq 2000/2500	28.1532	3
PRJEB10854	SAMEA3542241	Yakutian Horse	female	Illumina HiSeq 2000/2500	33.1073	3
PRJEB10854	SAMEA3542242	Yakutian Horse	female	Illumina HiSeq 2000/2500	36.1907	3
PRJEB10854	SAMEA3542243	Yakutian Horse	female	Illumina HiSeq 2000/2500	67.4392	3
PRJEB10854	SAMEA3542244	Yakutian Horse	male	Illumina HiSeq 2000/2500	28.1372	3
PRJEB10854	SAMEA3542245	Yakutian Horse	male	Illumina HiSeq 2000/2500	28.915	3
PRJEB12979	SAMEA3889830	Crossbred (Warmblood/Quarter Horse)	female	Illumina HiSeq 2500	20.3829	1
PRJEB12979	SAMEA3889831	American Paint Horse	female	Illumina HiSeq 2500	11.8069	1
PRJEB12979	SAMEA3889832	American Paint Horse	female	Illumina HiSeq 2500	22.5369	1
PRJEB12979	SAMEA3889833	American Paint Horse	male	Illumina HiSeq 2500	16.5138	1
PRJEB12984	SAMEA3890331	Crossbred (Warmblood/Quarter Horse)	female	Illumina HiSeq 2500	19.1464	1
PRJEB13863	SAMEA3951217	Friesian	not specified	NextSeq 500	5.38492	3
PRJEB13863	SAMEA3951218	Friesian	not specified	NextSeq 500	6.18269	3
PRJEB13863	SAMEA3951219	Friesian	not specified	NextSeq 500	11.9665	3
PRJEB13863	SAMEA3951220	Friesian	not specified	NextSeq 500	12.5249	3
PRJEB13863	SAMEA3951221	Friesian	not specified	NextSeq 500	12.2457	3
PRJEB13863	SAMEA3951222	Friesian	not specified	NextSeq 500	11.5277	3
PRJEB13863	SAMEA3951223	Friesian	not specified	NextSeq 500	11.1288	3
PRJEB14651	SAMEA4059124	Standardbred	female	Illumina HiSeq 2500	23.7335	2
PRJEB14779	SAMEA104357335	Freiberg	female	Illumina HiSeq 3000	10.73	3
PRJEB14779	SAMEA104357336	Freiberg	male	Illumina HiSeq 3000	16.5138	3
PRJEB14779	SAMEA104357337	German Riding Pony	female	Illumina HiSeq 3000	32.3095	2
PRJEB14779	SAMEA104357338	Welsh Pony	female	Illumina HiSeq 3000	20.5425	3
PRJEB14779	SAMEA104357339	Arabian	male	Illumina HiSeq 3000	24.1723	1
PRJEB14779	SAMEA104357340	German Riding Pony	male	Illumina HiSeq 3000	15.8755	1
PRJEB14779	SAMEA104357341	Morgan Horse	male	Illumina HiSeq 3000	17.87	2
PRJEB14779	SAMEA104357342	Holstein	male	Illumina HiSeq 3000	20.1835	1
PRJEB14779	SAMEA104357343	Oldenburg	male	Illumina HiSeq 3000	18.7076	1
PRJEB14779	SAMEA104357344	Hanoverian	male	Illumina HiSeq 3000	49.7407	1
PRJEB14779	SAMEA104357345	Welsh Pony	female	Illumina HiSeq 3000	18.588	3
PRJEB14779	SAMEA104357346	Arabian	female	Illumina HiSeq 3000	52.2138	2
PRJEB14779	SAMEA104357347	Noriker	male	Illumina HiSeq 3000	10.371	3
PRJEB14779	SAMEA104357348	Haflinger	female	Illumina HiSeq 3000	26.0072	3
PRJEB14779	SAMEA104357349	Haflinger	female	Illumina HiSeq 3000	31.073	3
PRJEB14779	SAMEA104357350	Haflinger	male	Illumina HiSeq 3000	24.6111	3
PRJEB14779	SAMEA104357351	Swiss Warmblood	male	Illumina HiSeq 3000	27.6825	1
PRJEB14779	SAMEA104399644	Trakehner	female	Illumina HiSeq 3000	28.6398	1
PRJEB14779	SAMEA4075241	Akhal-Teke	male	Illumina HiSeq 2500	32.3893	2
PRJEB14779	SAMEA4075242	Akhal-Teke	female	Illumina HiSeq 2500	21.6992	2
PRJEB14779	SAMEA4075243	Akhal-Teke	male	Illumina HiSeq 2500	19.1464	2
PRJEB14779	SAMEA4075244	Akhal-Teke	male	Illumina HiSeq 2500	21.1807	2
PRJEB14779	SAMEA4075245	Arabian	female	Illumina HiSeq 2500	30.6342	2
PRJEB14779	SAMEA4075246	Freiberg	female	Illumina HiSeq 2000	25.369	3
PRJEB14779	SAMEA4075247	Freiberg	male	Illumina HiSeq 2000	9.81252	3
PRJEB14779	SAMEA4075248	Freiberg	male	Illumina HiSeq 2000	11.4081	3
PRJEB14779	SAMEA4075249	Freiberg	male	Illumina HiSeq 2000	16.0351	3
PRJEB14779	SAMEA4075250	Freiberg	male	Illumina HiSeq 2000	16.3941	3
PRJEB14779	SAMEA4075251	Freiberg	female	Illumina HiSeq 2000	7.499	3
PRJEB14779	SAMEA4075252	Freiberg	female	Illumina HiSeq 2000	20.343	3
PRJEB14779	SAMEA4075253	Freiberg	male	Illumina HiSeq 2000	16.3542	3
PRJEB14779	SAMEA4075254	Freiberg	male	Illumina HiSeq 2000	5.30515	3
PRJEB14779	SAMEA4075255	Freiberg	female	Illumina HiSeq 2000	13.2429	3
PRJEB14779	SAMEA4075256	Freiberg	female	Illumina HiSeq 2000	17.1919	3
PRJEB14779	SAMEA4075257	Freiberg	female	Illumina HiSeq 2000	16.1548	3
PRJEB14779	SAMEA4075258	Freiberg	male	Illumina HiSeq 2000	15.3171	3
PRJEB14779	SAMEA4075259	Freiberg	female	Illumina HiSeq 2000	16.5536	3
PRJEB14779	SAMEA4075260	Haflinger	female	Illumina HiSeq 2000	10.5305	3
PRJEB14779	SAMEA4075261	Dutch Warmblood	male	Illumina HiSeq 2000	12.844	1
PRJEB14779	SAMEA4075262	Quarter Horse	female	Illumina HiSeq 2500	35.9394	1
PRJEB14779	SAMEA4075263	Quarter Horse	male	Illumina HiSeq 2500	34.2242	1
PRJEB14779	SAMEA4075264	Quarter Horse	male	Illumina HiSeq 2500	19.2262	1
PRJEB14779	SAMEA4075265	Freiberg	male	Illumina HiSeq 2000	19.1464	3
PRJEB14779	SAMEA4075266	Swiss Warmblood	female	Illumina HiSeq 2000	6.78101	1
PRJEB14779	SAMEA4351921	Wurttemberg	male	Illumina HiSeq 2000	18.0694	1
PRJEB14779	SAMEA4351922	Bavarian Warmblood	male	Illumina HiSeq 2000	18.3087	1
PRJEB14779	SAMEA4351923	Hanoverian	male	Illumina HiSeq 2000	14.0806	1
PRJEB14779	SAMEA4351924	Holstein	male	Illumina HiSeq 2000	21.2605	1
PRJEB14779	SAMEA4351925	Holstein	male	Illumina HiSeq 2000	13.2429	1
PRJEB14779	SAMEA4351926	Oldenburg	male	Illumina HiSeq 2000	20.7419	1
PRJEB14779	SAMEA4351927	Oldenburg	male	Illumina HiSeq 2000	17.511	1
PRJEB14779	SAMEA4351928	Trakehner	male	Illumina HiSeq 2000	15.0379	1
PRJEB14779	SAMEA4351930	Westphalian	male	Illumina HiSeq 2000	22.4172	1
PRJEB14779	SAMEA4351931	Westphalian	male	Illumina HiSeq 2000	17.3913	1
PRJEB14779	SAMEA4351932	Holstein	male	Illumina HiSeq 2000	16.7531	1
PRJEB14779	SAMEA4351933	Swiss Warmblood	male	Illumina HiSeq 2000	44.5154	1
PRJEB14779	SAMEA4351934	Swiss Warmblood	male	Illumina HiSeq 2000	41.3642	1
PRJEB14779	SAMEA4552432	Thoroughbred	male	Illumina HiSeq 2500	32.1899	2
PRJEB14779	SAMEA4822838	American Paint Horse	female	Illumina HiSeq 3000	8.77543	1
PRJEB14779	SAMEA4822839	Shetland Pony	female	Illumina HiSeq 3000	6.26247	3
PRJEB14779	SAMEA4822840	Icelandic Horse	male	Illumina NovaSeq 6000	26.8448	3
PRJEB14779	SAMEA4822841	Holstein	female	Illumina NovaSeq 6000	28.0415	1
PRJEB14779	SAMEA4822842	Holstein	male	Illumina NovaSeq 6000	5.90347	1
PRJEB14779	SAMEA4822843	Holstein	not specified	Illumina NovaSeq 6000	19.4256	1
PRJEB14779	SAMEA4822844	Holstein	female	Illumina NovaSeq 6000	10.2513	1
PRJEB14779	SAMEA5600769	German Riding Pony	male	Illumina NovaSeq 6000	28.4404	2
PRJEB14779	SAMEA6135894	Trotter	male	Illumina NovaSeq 6000	34.0247	2
PRJEB14779	SAMEA6135895	Trotter	female	Illumina NovaSeq 6000	24.6909	2
PRJEB14779	SAMEA6135896	Trotter	male	Illumina NovaSeq 6000	29.3578	2
PRJEB14779	SAMEA6135897	Freiberg	female	Illumina NovaSeq 6000	17.87	3
PRJEB19479	SAMEA91810168	Curly Horse	not specified	Illumina HiSeq 2000	14.5592	1
PRJEB19479	SAMEA91810918	Curly Horse	not specified	Illumina HiSeq 2000	14.998	1
PRJEB23760	SAMEA104427605	not specified	not specified	HiSeq X Ten	55.4846	1
PRJEB23760	SAMEA104427608	not specified	not specified	HiSeq X Ten	54.3279		genetically almost identical to SAMEA104427605 (different samples of same animal?)
PRJEB23760	SAMEA104427611	not specified	not specified	HiSeq X Ten	48.2649
PRJEB23760	SAMEA104427613	not specified	not specified	HiSeq X Ten	49.0227
PRJEB23760	SAMEA104427614	not specified	not specified	HiSeq X Ten	49.5812
PRJEB23760	SAMEA104427616	not specified	not specified	HiSeq X Ten	56.0032
PRJEB26698	SAMEA104728790	Thoroughbred	female	Illumina HiSeq 2500	21.4599	2
PRJEB26698	SAMEA104728842	Thoroughbred	female	Illumina HiSeq 2500	20.6223	2
PRJEB30871	SAMEA5721584	Haflinger	not specified	Illumina HiSeq 4000	22.4172	3
PRJEB30871	SAMEA5721585	Haflinger	not specified	Illumina HiSeq 4000	17.3913	3
PRJEB30871	SAMEA5721586	Haflinger	not specified	Illumina HiSeq 4000	11.4479	3
PRJEB30871	SAMEA5721587	Haflinger	not specified	Illumina HiSeq 4000	14.0407	3
PRJEB30871	SAMEA5721588	Haflinger	not specified	Illumina HiSeq 4000	19.7447	3
PRJEB30871	SAMEA5721589	Haflinger	not specified	Illumina HiSeq 4000	23.6937	3
PRJEB33818	SAMEA5842890	Arabian	male	Illumina HiSeq 2500	31.7112	2
PRJEB33818	SAMEA5842891	Arabian	female	Illumina HiSeq 2500	28.3606	2
PRJEB33818	SAMEA5842892	Arabian	male	Illumina HiSeq 2500	33.9848	2
PRJEB33818	SAMEA5842893	Arabian	female	Illumina HiSeq 2500	29.637	2
PRJEB33818	SAMEA5842894	Arabian	female	Illumina HiSeq 2500	32.0303	2
PRJEB33818	SAMEA5842895	Arabian	female	Illumina HiSeq 2500	25.5684	2
PRJEB33818	SAMEA5842896	Arabian	male	Illumina HiSeq 2500	27.7623	2
PRJEB33818	SAMEA5842897	Arabian	female	Illumina HiSeq 2500	30.5544	2
PRJEB33818	SAMEA5842898	Standardbred	female	Illumina HiSeq 2500	32.2696	2
PRJEB33818	SAMEA5842899	Standardbred	female	Illumina HiSeq 2500	34.7028	2
PRJEB33818	SAMEA5842900	Thoroughbred	male	Illumina HiSeq 2500	31.791	2
PRJEB33818	SAMEA5842901	Thoroughbred	female	Illumina HiSeq 2500	31.1129	2
PRJEB33818	SAMEA5842902	Arabian	female	Illumina HiSeq 2500	35.8596	2
PRJEB33818	SAMEA5842903	Arabian	male	Illumina HiSeq 2500	33.6258	2
PRJEB33818	SAMEA5842904	Arabian	female	Illumina HiSeq 2500	32.8281	2
PRJEB5942	SAMEA2421738	Freiberg Horse	male	Illumina HiSeq 2000	9.45353	3
PRJEB9139	SAMEA3355589	Icelandic Horse	male	Illumina HiSeq 2000	10.8496	3
PRJEB9267	SAMEA3367609	Shetland Pony	female	Illumina HiSeq 2000	24.0128	3
PRJEB9269	SAMEA3367610	Shetland Pony	female	Illumina HiSeq 2000	26.3263	3
PRJEB9799	SAMEA3475186	American Miniature Horse	not specified	Illumina HiSeq 2500	25.8476	3
PRJEB9799	SAMEA3475276	Percheron	not specified	Illumina HiSeq 2500	23.6538	3
PRJEB9799	SAMEA3475296	Arabian	not specified	Illumina HiSeq 2500	19.2661	2
PRJEB9799	SAMEA3475316	Tennessee Walking Horse	not specified	Illumina HiSeq 2500	23.933	2
PRJEB9799	SAMEA3504070	Chakouyi	not specified	Illumina HiSeq 2500	17.152	3
PRJEB9799	SAMEA3504078	Mangalarga Marchador	not specified	Illumina HiSeq 2500	20.4228	3
PRJNA168142	SAMN01047693	Thoroughbred	not specified	Illumina HiSeq 2000	18.3486	2
PRJNA168142	SAMN01047694	Thoroughbred	not specified	Illumina HiSeq 2000	18.7076	2
PRJNA168142	SAMN01047695	Thoroughbred	not specified	Illumina HiSeq 2000	19.0666	2
PRJNA168142	SAMN01047696	Thoroughbred	not specified	Illumina HiSeq 2000	18.5481	2
PRJNA168142	SAMN01047697	Thoroughbred	not specified	Illumina HiSeq 2000	18.2688	2
PRJNA168142	SAMN01047698	Thoroughbred	not specified	Illumina HiSeq 2000	20.343	2
PRJNA168142	SAMN01047699	Thoroughbred	not specified	Illumina HiSeq 2000	21.2206	2
PRJNA168142	SAMN01047700	Thoroughbred	not specified	Illumina HiSeq 2000	16.9126	2
PRJNA168142	SAMN01047701	Thoroughbred	not specified	Illumina HiSeq 2000	17.3115	2
PRJNA168142	SAMN01047702	Thoroughbred	not specified	Illumina HiSeq 2000	16.6733	2
PRJNA168142	SAMN01047703	Thoroughbred	not specified	Illumina HiSeq 2000	20.4627	2
PRJNA168142	SAMN01047704	Thoroughbred	not specified	Illumina HiSeq 2000	21.061	2
PRJNA168142	SAMN01047705	Thoroughbred	not specified	Illumina HiSeq 2000	20.2633	2
PRJNA168142	SAMN01047706	Thoroughbred	not specified	Illumina HiSeq 2000	19.984	2
PRJNA168142	SAMN01047707	Jeju	not specified	Illumina HiSeq 2000	18.3087	3
PRJNA168142	SAMN01047708	Jeju	not specified	Illumina HiSeq 2000	18.1093	3
PRJNA169102	SAMN01057170	Jeju	female	Illumina HiSeq 2000	6.34224	3
PRJNA169102	SAMN01057171	Jeju	female	Illumina HiSeq 2000	21.779	3
PRJNA169102	SAMN01057172	Jeju	male	Illumina HiSeq 2000	22.2976	3
PRJNA169102	SAMN01057173	Jeju	female	Illumina HiSeq 2000	21.3004	3
PRJNA184688	SAMN01880949	Thoroughbred	male	Illumina HiSeq 2000	11.2884	2
PRJNA184688	SAMN01880950	Thoroughbred	male	Illumina HiSeq 2000	10.8496	2
PRJNA184688	SAMN01880951	Thoroughbred	male	Illumina HiSeq 2000	10.6502	2
PRJNA184688	SAMN01880952	Thoroughbred	female	Illumina HiSeq 2000	10.1715	2
PRJNA205517	SAMN02179441	Standardbred	male	Illumina HiSeq 2000	45.5126	2
PRJNA205517	SAMN02179856	Norwegian Fjord	female	Illumina HiSeq 2000	35.1017	3
PRJNA205517	SAMN02179857	Icelandic Horse	male	Illumina HiSeq 2000	63.0235	3
PRJNA205517	SAMN02179860	Arabian	female	Illumina HiSeq 2000	41.5237	2
PRJNA230019	SAMN02422919	Dülmen Pony	female	Illumina HiSeq 2000	15.9952	3
PRJNA230019	SAMN02439777	Arabian	not specified	Illumina HiSeq 2000	15.3969	2
PRJNA230019	SAMN02439778	Sorraia	not specified	Illumina HiSeq 2000	14.2401	3
PRJNA230019	SAMN02439779	Hanoverian	not specified	Illumina HiSeq 2000	28.5999	1
PRJNA230019	SAMN02439782	Hanoverian	not specified	Illumina HiSeq 2000	12.6446	1
PRJNA233529	SAMN03009553	Mongolian	male	Illumina HiSeq 2000	26.4858	3
PRJNA233529	SAMN03009554	Mongolian	female	Illumina HiSeq 2000	39.8883	3
PRJNA246445	SAMN02767683	Marwari	male	Illumina HiSeq 2000	40.8456	3
PRJNA273402	SAMN03291441	Connemara	male	Illumina HiSeq 2000	6.42202	3
PRJNA273402	SAMN03291442	Connemara	male	Illumina HiSeq 2000	6.50179	3
PRJNA273402	SAMN03291459	Connemara	female	Illumina HiSeq 2000	6.22258	3
PRJNA273402	SAMN03291461	Connemara	female	Illumina HiSeq 2000	6.26247	3
PRJNA288817	SAMN03838867	Thoroughbred	male	Illumina HiSeq 2000	33.4264	2
PRJNA288817	SAMN03838868	Thoroughbred	female	Illumina HiSeq 2000	34.5832	2
PRJNA288817	SAMN03838869	Standardbred	female	Illumina HiSeq 2000	34.8624	2
PRJNA291776	SAMN03952747	Hanoverian	male	Illumina HiSeq 2000	12.2058	1
PRJNA291776	SAMN03952758	Hanoverian	male	Illumina HiSeq 1000	12.844	1
PRJNA291776	SAMN03955412	Saxon-Thuringian Heavy Warmblood	male	Illumina MiSeq	15.716	3
PRJNA291776	SAMN03955413	Sorraia	female	Illumina MiSeq	13.7216	3
PRJNA306677	SAMN04359671	Standardbred	male	Illumina HiSeq 2000	7.10012	2
PRJNA306677	SAMN04359672	Standardbred	female	Illumina HiSeq 2000	12.5648	2
PRJNA306677	SAMN04359692	Standardbred	female	Illumina HiSeq 2000	6.94057	2
PRJNA306677	SAMN04359693	Standardbred	male	Illumina HiSeq 2000	4.98604	2
PRJNA306677	SAMN04359694	Standardbred	male	Illumina HiSeq 2000	6.1428	2
PRJNA306677	SAMN04359695	Standardbred	male	Illumina HiSeq 2000	7.77822	2
PRJNA306677	SAMN04359698	Standardbred	male	Illumina HiSeq 2000	7.61867	2
PRJNA306677	SAMN04359701	Standardbred	male	Illumina HiSeq 2000	12.485	2
PRJNA306677	SAMN04359702	Standardbred	male	Illumina HiSeq 2000	7.73833	2
PRJNA306677	SAMN04359703	Standardbred	male	Illumina HiSeq 2000	11.3682	2
PRJNA306677	SAMN04359704	Standardbred	female	Illumina HiSeq 2000	5.94336	2
PRJNA306677	SAMN04359705	Standardbred	female	Illumina HiSeq 2000	4.98604	2
PRJNA306677	SAMN04359706	Standardbred	female	Illumina HiSeq 2000	10.5704	2
PRJNA306677	SAMN04359720	Standardbred	female	Illumina HiSeq 2000	5.42481	2
PRJNA306677	SAMN04359733	Standardbred	female	Illumina HiSeq 2000	11.0491	2
PRJNA306677	SAMN04359734	Standardbred	male	Illumina HiSeq 2000	5.18548	2
PRJNA306677	SAMN04359735	Standardbred	female	Illumina HiSeq 2000	9.33387	2
PRJNA331853	SAMN05440129	Shetland Pony	female	NextSeq 500	16.9126	3
PRJNA339981	SAMN05616416	Standardbred	female	Illumina HiSeq 4000	32.2696	2
PRJNA339981	SAMN05616417	Standardbred	female	Illumina HiSeq 4000	34.7028	2
PRJNA339981	SAMN05616418	Thoroughbred	male	Illumina HiSeq 4000	31.791	2
PRJNA339981	SAMN05616419	Thoroughbred	female	Illumina HiSeq 4000	31.1129	2
PRJNA339981	SAMN05616420	Arabian	female	Illumina HiSeq 4000	35.8596	2
PRJNA339981	SAMN05616421	Arabian	male	Illumina HiSeq 4000	33.6258	2
PRJNA339981	SAMN05616422	Arabian	male	Illumina HiSeq 4000	32.8281	2
PRJNA357976	SAMN06017257	Lipizzan	male	Illumina HiSeq 2000	22.7762	3
PRJNA357976	SAMN06017258	Lipizzan	male	Illumina HiSeq 2000	23.3746	3
PRJNA357976	SAMN06017259	Lipizzan	male	Illumina HiSeq 2000	23.1352	3
PRJNA357976	SAMN06028168	Lipizzan	female	Illumina HiSeq 2000	21.42	3
PRJNA383946	SAMN06820322	Arabian	male	HiSeq X Ten	18.5082	2
PRJNA383946	SAMN06820323	Arabian	male	HiSeq X Ten	17.3913	2
PRJNA383946	SAMN06820324	Arabian	male	HiSeq X Ten	17.9497	2
PRJNA387659	SAMN07160584	Curly Horse	female	NextSeq 500	20.1037	2
PRJNA387659	SAMN07160659	Curly Horse	female	NextSeq 500	18.3486	2
PRJNA387659	SAMN07160986	Curly Horse	male	NextSeq 500	26.9645	2
PRJNA391840	SAMN07276823	Italian Trotter	female	Illumina HiSeq 1500	39.3299	2
PRJNA414341	SAMN07786715	Quarter Horse	female	llumina HiSeq 2000	11.6873	1
PRJNA414341	SAMN07786716	Quarter Horse	female	llumina HiSeq 2000	10.3311	1
PRJNA414341	SAMN07786717	Quarter Horse	male	llumina HiSeq 2000	11.6873	1
PRJNA414341	SAMN07786718	Quarter Horse	male	llumina HiSeq 2000	11.6075	1
PRJNA414341	SAMN07786719	Quarter Horse	male	llumina HiSeq 2000	10.371	1
PRJNA414341	SAMN07786720	Quarter Horse	male	llumina HiSeq 2000	8.73554	1
PRJNA414341	SAMN07786721	Quarter Horse	female	llumina HiSeq 2000	11.8069	1
PRJNA414341	SAMN07786722	Quarter Horse	female	llumina HiSeq 2000	11.0491	1
PRJNA416233	SAMN07945735	Arabian	male	Illumina HiSeq 4000	158.795		especially animals SAMN07945735-46 introduce suspiciously many high impact variants into the dataset compared to all other animals; therefore exclusion of the whole project PRJNA416233
PRJNA416233	SAMN07945736	Akhal-Teke	male	Illumina HiSeq 4000	212.844
PRJNA416233	SAMN07945737	Criollo	male	Illumina HiSeq 4000	165.018
PRJNA416233	SAMN07945738	Thoroughbred	male	Illumina HiSeq 4000	153.331
PRJNA416233	SAMN07945739	Friesian	male	Illumina HiSeq 4000	149.541
PRJNA416233	SAMN07945741	Andalusian	male	Illumina HiSeq 4000	141.484
PRJNA416233	SAMN07945743	Shetland Pony	male	Illumina HiSeq 4000	151.137
PRJNA416233	SAMN07945744	Debao	male	Illumina HiSeq 4000	154.248
PRJNA416233	SAMN07945745	Mongolian	male	Illumina HiSeq 4000	162.784
PRJNA416233	SAMN07945746	Quarter Horse	male	Illumina HiSeq 4000	154.926
PRJNA416233	SAMN07945806	Arabian	male	Illumina HiSeq 4000	28.201
PRJNA416233	SAMN07945807	Arabian	male	Illumina HiSeq 4000	42.1221
PRJNA416233	SAMN07945808	Arabian	male	Illumina HiSeq 4000	28.919
PRJNA416233	SAMN07945809	Andalusian	male	Illumina HiSeq 4000	35.7
PRJNA416233	SAMN07945810	Andalusian	male	Illumina HiSeq 4000	31.2325
PRJNA416233	SAMN07945811	Andalusian	male	Illumina HiSeq 4000	29.996
PRJNA416233	SAMN07945812	Akhal-Teke	male	Illumina HiSeq 4000	28.5999
PRJNA416233	SAMN07945813	Akhal-Teke	male	Illumina HiSeq 4000	33.227
PRJNA416233	SAMN07945814	Akhal-Teke	male	Illumina HiSeq 4000	38.9709
PRJNA416233	SAMN07945815	Akhal-Teke	male	Illumina HiSeq 4000	26.9246
PRJNA416233	SAMN07945816	Criollo	male	Illumina HiSeq 4000	27.2437
PRJNA416233	SAMN07945817	Debao	male	Illumina HiSeq 4000	26.4858
PRJNA416233	SAMN07945818	Debao	male	Illumina HiSeq 4000	27.1639
PRJNA416233	SAMN07945819	Debao	male	Illumina HiSeq 4000	37.9338
PRJNA416233	SAMN07945820	Debao	male	Illumina HiSeq 4000	30.1955
PRJNA416233	SAMN07945821	Friesian	male	Illumina HiSeq 4000	29.4775
PRJNA416233	SAMN07945822	Friesian	male	Illumina HiSeq 4000	26.8448
PRJNA416233	SAMN07945823	Friesian	male	Illumina HiSeq 4000	29.5971
PRJNA416233	SAMN07945824	Friesian	male	Illumina HiSeq 4000	28.201
PRJNA416233	SAMN07945825	Mongolian	male	Illumina HiSeq 4000	29.1982
PRJNA416233	SAMN07945826	Mongolian	male	Illumina HiSeq 4000	29.637
PRJNA416233	SAMN07945827	Quarter Horse	male	Illumina HiSeq 4000	26.6454
PRJNA416233	SAMN07945828	Quarter Horse	male	Illumina HiSeq 4000	30.5146
PRJNA416233	SAMN07945829	Thoroughbred	male	Illumina HiSeq 4000	32.6286
PRJNA416233	SAMN07945830	Thoroughbred	male	Illumina HiSeq 4000	31.5915
PRJNA416233	SAMN07945831	Thoroughbred	male	Illumina HiSeq 4000	33.4264
PRJNA416233	SAMN07945832	Thoroughbred	male	Illumina HiSeq 4000	32.4292
PRJNA515160	SAMN10743388	Tibetan	not specified	HiSeq X Ten	13.7615	3
PRJNA515160	SAMN10743389	Tibetan	not specified	HiSeq X Ten	12.844	3
PRJNA515160	SAMN10743390	Tibetan	not specified	HiSeq X Ten	11.9665	3
PRJNA515160	SAMN10743391	Tibetan	not specified	HiSeq X Ten	12.2058	3
PRJNA515160	SAMN10743392	Tibetan	not specified	HiSeq X Ten	12.7244	3
PRJNA515160	SAMN10743393	Tibetan	not specified	HiSeq X Ten	13.203	3
PRJNA515160	SAMN10743394	Erlunchun	not specified	HiSeq X Ten	6.86079	3
PRJNA515160	SAMN10743395	Erlunchun	not specified	HiSeq X Ten	5.38492	3
PRJNA515160	SAMN10743396	Erlunchun	not specified	HiSeq X Ten	6.10291	3
PRJNA515160	SAMN10743397	Erlunchun	not specified	HiSeq X Ten	9.33387	3
PRJNA515160	SAMN10743398	Erlunchun	not specified	HiSeq X Ten	8.01755	3
PRJNA515160	SAMN10743399	Erlunchun	not specified	HiSeq X Ten	6.58157	3
PRJNA515160	SAMN10743400	Erlunchun	not specified	HiSeq X Ten	6.54168	3
PRJNA515160	SAMN10743401	Tibetan	not specified	HiSeq X Ten	7.1799	3
PRJNA515160	SAMN10743402	Tibetan	not specified	HiSeq X Ten	7.499	3
PRJNA515160	SAMN10743403	Tibetan	not specified	HiSeq X Ten	7.37934	3
PRJNA515160	SAMN10743404	Tibetan	not specified	HiSeq X Ten	7.06023	3
PRJNA515160	SAMN10743405	Tibetan	not specified	HiSeq X Ten	7.06023	3
PRJNA515160	SAMN10743406	Tibetan	not specified	HiSeq X Ten	7.25967	3
PRJNA515160	SAMN10743407	Tibetan	not specified	HiSeq X Ten	6.46191	3
PRJNA515160	SAMN10743408	Tibetan	not specified	HiSeq X Ten	13.8811	3
PRJNA515160	SAMN10743409	Tibetan	not specified	HiSeq X Ten	7.81811	3
PRJNA515160	SAMN10743410	Tibetan	not specified	HiSeq X Ten	12.844	3
PRJNA515160	SAMN10743411	Tibetan	not specified	HiSeq X Ten	7.53889	3
PRJNA515160	SAMN10743412	Tibetan	not specified	HiSeq X Ten	8.01755	3
PRJNA515160	SAMN10743413	Tibetan	not specified	HiSeq X Ten	15.4368	3
PRJNA515160	SAMN10743414	Tibetan	not specified	HiSeq X Ten	14.9581	3
PRJNA515160	SAMN10743415	Tibetan	not specified	HiSeq X Ten	15.4767	3
PRJNA515160	SAMN10743416	Tibetan	not specified	HiSeq X Ten	13.6817	3
PRJNA515160	SAMN10743417	Tibetan	not specified	HiSeq X Ten	5.98325	3
PRJNA515160	SAMN10743418	Tibetan	not specified	HiSeq X Ten	15.1576	3
PRJNA515160	SAMN10743419	Tibetan	not specified	HiSeq X Ten	14.0008	3
PRJNA515160	SAMN10743420	Tibetan	not specified	HiSeq X Ten	13.8412	3
PRJNA515160	SAMN10743421	Tibetan	not specified	HiSeq X Ten	14.28	3
PRJNA515160	SAMN10743422	Tibetan	not specified	HiSeq X Ten	6.86079	3
PRJNA515160	SAMN10743423	Tibetan	not specified	HiSeq X Ten	13.8412	3
PRJNA515160	SAMN10743424	Tibetan	not specified	HiSeq X Ten	15.5963	3
PRJNA515160	SAMN10743425	Tibetan	not specified	HiSeq X Ten	6.46191	3
PRJNA515160	SAMN10743430	Thoroughbred	not specified	HiSeq X Ten	6.54168	2
PRJNA515160	SAMN10743431	Thoroughbred	not specified	HiSeq X Ten	6.18269	2
PRJNA515160	SAMN10743432	Mongolian	not specified	HiSeq X Ten	7.77822	3
PRJNA515160	SAMN10743433	Mongolian	not specified	HiSeq X Ten	6.06302	3
PRJNA515160	SAMN10743434	Mongolian	not specified	HiSeq X Ten	6.1428	3
PRJNA515160	SAMN10743435	Mongolian	not specified	HiSeq X Ten	6.18269	3
PRJNA515160	SAMN10743437	Mongolian	not specified	HiSeq X Ten	7.02034	3
PRJNA515160	SAMN10743438	Mongolian	not specified	HiSeq X Ten	7.65856	3
PRJNA515160	SAMN10743439	Mongolian	not specified	HiSeq X Ten	6.10291	3
PRJNA526073	SAMN05589198	Lusitano	female	Illumina HiSeq 2000	16.3542	3
PRJNA526073	SAMN11086680	Quarter Horse	male	Illumina HiSeq 2000	16.1947	1
PRJNA526073	SAMN11086681	Quarter Horse	female	Illumina HiSeq 2000	16.2345	1
PRJNA526073	SAMN11086682	Quarter Horse	female	Illumina HiSeq 2000	18.229	1
PRJNA526073	SAMN11086683	Quarter Horse	male	Illumina HiSeq 2000	15.3969	1
PRJNA526073	SAMN11086684	Quarter Horse	female	Illumina HiSeq 2000	15.1974	1
PRJNA526073	SAMN11086685	Quarter Horse	female	Illumina HiSeq 2000	17.1919	1
PRJNA526073	SAMN11086686	Shire Horse	male	Illumina HiSeq 2000	15.716	3
PRJNA526073	SAMN11086687	Quarter Horse	female	Illumina HiSeq 2000	13.2828	1
PRJNA526073	SAMN11086688	Quarter Horse	female	Illumina HiSeq 2000	12.3654	1
PRJNA526073	SAMN11086689	Quarter Horse	male	Illumina HiSeq 2000	12.0064	1
PRJNA526073	SAMN11086690	Quarter Horse	female	Illumina HiSeq 2000	14.28	1
PRJNA553581	SAMN12240079	Thoroughbred	female	Illumina HiSeq 2000	53.7694	2
PRJNA553581	SAMN12240080	Thoroughbred	male	Illumina HiSeq 2000	47.9458	2
PRJNA553581	SAMN12240081	Thoroughbred	female	Illumina HiSeq 2000	53.2509	2
PRJNA553581	SAMN12240082	Thoroughbred	male	Illumina HiSeq 2000	42.9198	2
PRJNA553581	SAMN12240083	Thoroughbred	female	Illumina HiSeq 2000	44.3558	2
PRJNA553581	SAMN12240084	Thoroughbred	female	Illumina HiSeq 2000	53.4902	2
PRJNA553581	SAMN12240085	Thoroughbred	female	Illumina HiSeq 2000	54.7667	2
PRJNA553581	SAMN12240086	Thoroughbred	female	Illumina HiSeq 2000	51.057	2
PRJNA553581	SAMN12240087	Thoroughbred	female	Illumina HiSeq 2000	56.3622	2
PRJNA553581	SAMN12240088	Thoroughbred	female	Illumina HiSeq 2000	40.8855	2
PRJNA553581	SAMN12240089	Thoroughbred	female	Illumina HiSeq 2000	54.9262	2
PRJNA553581	SAMN12240090	Thoroughbred	female	Illumina HiSeq 2000	55.9234	2
PRJNA553581	SAMN12240091	Thoroughbred	female	Illumina HiSeq 2000	37.7742	2
PRJNA553581	SAMN12240092	Thoroughbred	female	Illumina HiSeq 2000	42.4013	2
PRJNA553581	SAMN12240093	Thoroughbred	female	Illumina HiSeq 2000	54.7268	2
PRJNA553581	SAMN12240094	Thoroughbred	male	Illumina HiSeq 2000	54.1683	2
PRJNA553581	SAMN12240095	Thoroughbred	female	Illumina HiSeq 2000	35.6203	2
PRJNA599440	SAMN13751678	Warmblood	female	Illumina HiSeq 2500	16.5935		suspicios in MDS plot and IGV
