# Supplementary material for: Development and validation of a horse reference panel for genotype imputation
Source: Genet Sel Evol. 2022 Jul 4;54:49. doi: 10.1186/s12711-022-00740-8 (PMC9252005; doi:10.1186/s12711-022-00740-8)
Supplement: Supplementary file 5 — Additional file 5: Table S2. Monte Carlo analysis of variance for three interdependent datasets. Proportion of the variation in the 60K data, the imputed panel and the sequence data that was explained by the variation in the two other respective datasets, depending on the reference panel (RP) and imputation software used. [file 12711_2022_740_MOESM5_ESM.xlsx]

## Sheet: Table S2
Table S2: Amount of variation in one dataset explained by other datasets
Reference panel	RP1	RP2			RP3	Joint imputation*
Imputation software	Beagle 5.1	Beagle 5.1	Impute 5	Minimac 4	Beagle 5.1	Beagle 5.1
Share of the variation of the sequence data explained by the 60k data	0.9838
Share of the variation of the sequence data explained by the imputed data	0.998	0.9973	0.9977	0.9906	0.9981	0.9959
Share of the variation of the 60k data explained by the sequence data	0.9973
Share of the variation of the 60k data explained by the imputed data	0.9991	0.999	0.9991	0.9966	0.9992	0.9993
Share of the variation of the imputed data explained by the sequence data	0.843	0.8361	0.8291	0.9689	0.8092	0.8443
Share of the variation of the imputed data explained by the 60k data	0.8008	0.7911	0.7835	0.9564	0.7608	0.7309
*In this scenario, the imputed panel was created by performing imputation on the full set of 65 horses of RP1 jointly and using only the remaining 252 animals of RP3 as the reference panel.
