# Supplementary material for: Development and validation of a horse reference panel for genotype imputation
Source: Genet Sel Evol. 2022 Jul 4;54:49. doi: 10.1186/s12711-022-00740-8 (PMC9252005; doi:10.1186/s12711-022-00740-8)
Supplement: Supplementary file 6 — Additional file 6: Table S3. High-impact variants in the variants call set of 317 horses. High-impact variants identified by variant effect prediction were tested for a significant absence or reduction of homozygotes using a binomial test under the assumptions of Hardy-Weinberg equilibrium. The obtained p-values were adjusted for multiple testing using Bonferroni correction. Variants that affect more than one gene or have different effects on different isoforms of a protein are listed multiple times, once for each gene/isoform. However, for significance testing, each variant was only considered once. [file 12711_2022_740_MOESM6_ESM.xlsx]

## Sheet: Table S3
Table S3: High-impact variants in the variants call set of 317 horses.
CHROM	POS	ID	REF	ALT	AF	ANN[*].EFFECT	ANN[*].IMPACT	ANN[*].GENE	ANN[*].BIOTYPE	N genotyped	N HOM.REF	N HOM.ALT	N HET	p-value ALT	p.adjust ALT
1	15352		A	AGGGGT	0.022	frameshift_variant	HIGH	SYCE1	protein_coding	291	281	3	7	0.999986	1
1	28682		G	GCTAA	0.434	frameshift_variant	HIGH	ENSECAG00000017803	protein_coding	311	113	72	126	0.976025	1
1	66457		TG	T	0.001597	frameshift_variant	HIGH	ENSECAG00000017803	protein_coding	313	312	0	1	0.999202	1
1	131813		AGG	A	0.001587	frameshift_variant	HIGH	CYP2E1	protein_coding	315	314	0	1	0.999207	1
1	131817		A	AAG	0.001592	frameshift_variant	HIGH	CYP2E1	protein_coding	314	313	0	1	0.999204	1
1	183066		GTGTAGATGAGAGGGTTCAAAGC	G	0.271	frameshift_variant	HIGH	ENSECAG00000004510	protein_coding	312	171	28	113	0.885097	1
1	257939		C	CCGGA	0.092	frameshift_variant	HIGH	ENSECAG00000012458	protein_coding	185	159	8	18	0.999966	1
1	331022		CA	C	0.001603	frameshift_variant	HIGH	ENSECAG00000001094	protein_coding	312	311	0	1	0.999199	1
1	380764		GC	G	0.001969	frameshift_variant	HIGH	ENSECAG00000028030	protein_coding	254	253	0	1	0.999016	1
1	415652	rs1149870811	A	G	0.144	start_lost	HIGH	ECHS1	protein_coding	315	237	13	65	0.99322	1
1	415833		AG	A	0.003165	frameshift_variant	HIGH	ECHS1	protein_coding	316	314	0	2	0.99684	1
1	415840		G	GA	0.003165	frameshift_variant	HIGH	ECHS1	protein_coding	316	314	0	2	0.99684	1
1	427840		C	T	0.008065	stop_gained	HIGH	ENSECAG00000031485	protein_coding	310	305	0	5	0.980038	1
1	613098		G	GT	0.002475	frameshift_variant	HIGH	ENSECAG00000039888	protein_coding	202	201	0	1	0.998763	1
1	660216		C	A	0.001634	stop_gained	HIGH	KNDC1	protein_coding	306	305	0	1	0.999183	1
1	699529		CTGGGCCT	C	0.001656	frameshift_variant	HIGH	ADGRA1	protein_coding	302	301	0	1	0.999172	1
1	1131976		GTC	G	0.001608	frameshift_variant	HIGH	INPP5A	protein_coding	311	310	0	1	0.999196	1
1	1134082		T	A	0.001597	splice_acceptor_variant&intron_variant	HIGH	INPP5A	protein_coding	313	312	0	1	0.999202	1
1	1244623		A	AC	0.016	frameshift_variant	HIGH	INPP5A	protein_coding	308	299	1	8	0.997059	1
1	1312201	rs1137010009	C	A	0.041	stop_gained	HIGH	INPP5A	protein_coding	303	282	4	17	0.999818	1
1	1312223		C	T	0.00165	start_lost	HIGH	INPP5A	protein_coding	303	302	0	1	0.999175	1
1	1492261		G	A	0.001587	stop_gained	HIGH	LRRC27	protein_coding	315	314	0	1	0.999207	1
1	1848164		CATGA	C	0.001577	frameshift_variant	HIGH	PPP2R2D	protein_coding	317	316	0	1	0.999212	1
1	1848175		G	GTTCA	0.001577	frameshift_variant	HIGH	PPP2R2D	protein_coding	317	316	0	1	0.999212	1
1	1848241	rs1150503252	C	T	0.107	splice_acceptor_variant&intron_variant	HIGH	PPP2R2D	protein_coding	314	253	6	55	0.92828	1
1	1902824		CCCCTGCTCCCCGCG	C	0.053	frameshift_variant	HIGH	PPP2R2D	protein_coding	218	202	7	9	1	1
1	2775063		G	A	0.006349	splice_donor_variant&intron_variant	HIGH	ENSECAG00000034216	pseudogene	315	311	0	4	0.987382	1
1	2992910		C	A	0.001582	splice_donor_variant&intron_variant	HIGH	ENSECAG00000036313	pseudogene	316	315	0	1	0.999209	1
1	4596743	rs395280404	A	C	0.173	splice_donor_variant&intron_variant	HIGH	ENSECAG00000033956	pseudogene	315	219	13	83	0.905802	1
1	4889118	rs1141207173	C	T	0.003175	splice_donor_variant&intron_variant	HIGH	ENSECAG00000038333	pseudogene	315	313	0	2	0.99683	1
1	5359545		TCA	T	0.001597	frameshift_variant	HIGH	MKI67	protein_coding	313	312	0	1	0.999202	1
1	5412512		GCC	G	0.763	frameshift_variant	HIGH	PTPRE	protein_coding	274	39	183	52	0.998519	1
1	5661349		CAG	C	0.001761	frameshift_variant	HIGH	FOXI2	protein_coding	284	283	0	1	0.99912	1
1	5910681		CCG	C	0.001577	frameshift_variant	HIGH	DOCK1	protein_coding	317	316	0	1	0.999212	1
1	5910685		A	AGG	0.001577	frameshift_variant	HIGH	DOCK1	protein_coding	317	316	0	1	0.999212	1
1	7223428		GTGAGA	G	0.001587	frameshift_variant	HIGH	ADAM12	protein_coding	315	314	0	1	0.999207	1
1	7223437		GGT	G	0.001577	splice_donor_variant&intron_variant	HIGH	ADAM12	protein_coding	317	316	0	1	0.999212	1
1	7402175		T	A	0.001582	stop_lost	HIGH	DHX32	protein_coding	316	315	0	1	0.999209	1
1	7404257		A	AT	0.001577	frameshift_variant	HIGH	BCCIP	protein_coding	317	316	0	1	0.999212	1
1	7404259		G	GTT	0.001577	frameshift_variant	HIGH	BCCIP	protein_coding	317	316	0	1	0.999212	1
1	7404354		C	CTGCTGGTGCATGGGCAGAGCAATCTGTGGAGGAACGTTAATGAATCTTTCACTTAG	0.001592	splice_acceptor_variant&intron_variant	HIGH	BCCIP	protein_coding	314	313	0	1	0.999204	1
1	8176908		CACCTGCAAAGAGGGAAGAGAATCACAATGAGCTTTGAGGGTGTGGCTACAAACTGCATTATAATAGGAAACAAGAGACTACTAAAATACTCTTGAACATGGCTT	C	0.001582	frameshift_variant&splice_acceptor_variant&splice_region_variant&intron_variant	HIGH	ZRANB1	protein_coding	316	315	0	1	0.999209	1
1	8316201		CTCCGG	C	0.001582	frameshift_variant	HIGH	ABRAXAS2	protein_coding	316	315	0	1	0.999209	1
1	8646518		GGT	G	0.002283	frameshift_variant	HIGH	NKX1-2	protein_coding	219	218	0	1	0.998859	1
1	8669035		GCC	G	0.009464	frameshift_variant	HIGH	OAT	protein_coding	317	311	0	6	0.972005	1
1	8669040		G	GTA	0.011	frameshift_variant	HIGH	OAT	protein_coding	317	310	0	7	0.962367	1
1	9253684		TG	T	0.001603	frameshift_variant	HIGH	CPXM2	protein_coding	312	311	0	1	0.999199	1
1	9261152		A	ACGACAGCGCGGGTGACCCCCACCCCCAACGCT	0.007911	frameshift_variant	HIGH	CPXM2	protein_coding	316	312	1	3	0.999808	1
1	9940042		ATCAC	A	0.009494	frameshift_variant	HIGH	ENSECAG00000000055	protein_coding	316	310	0	6	0.971918	1
1	10076310		TA	T	0.004762	frameshift_variant	HIGH	ENSECAG00000013380	protein_coding	315	312	0	3	0.992882	1
1	10115703		C	CT	0.084	frameshift_variant&stop_gained	HIGH	CUZD1	protein_coding	317	270	6	41	0.992122	1
1	10145548		TC	T	0.027	frameshift_variant	HIGH	ENSECAG00000042520	protein_coding	314	298	1	15	0.977527	1
1	10145853		G	GAAGGGCGCATTGAA	0.001592	frameshift_variant	HIGH	ENSECAG00000042520	protein_coding	314	313	0	1	0.999204	1
1	10145859		CTTCAATGCGCCCTT	C	0.001592	frameshift_variant	HIGH	ENSECAG00000042520	protein_coding	314	313	0	1	0.999204	1
1	10165981	rs1147620604	C	G	0.016	splice_donor_variant&intron_variant	HIGH	ENSECAG00000019510	protein_coding	311	302	1	8	0.997003	1
1	10233093	rs1136910544	A	T	0.174	stop_gained	HIGH	C1H10orf120	protein_coding	311	221	18	72	0.996633	1
1	10370804		G	GAC	0.004792	frameshift_variant	HIGH	ENSECAG00000009186	protein_coding	313	310	0	3	0.992838	1
1	10379938		CTG	C	0.063	frameshift_variant	HIGH	ENSECAG00000009186	protein_coding	239	210	1	28	0.754701	1
1	10379938		CTG	C	0.063	splice_acceptor_variant&splice_region_variant&intron_variant	HIGH	ENSECAG00000009186	protein_coding	239	210	1	28	0.754701	1
1	10442564	rs68564627	G	C	0.196	splice_acceptor_variant&intron_variant	HIGH	ENSECAG00000009596	protein_coding	316	207	15	94	0.838369	1
1	10553720		A	AGCTT	0.003185	splice_acceptor_variant&intron_variant	HIGH	HTRA1	protein_coding	314	312	0	2	0.99682	1
1	10578085		TCC	T	0.003165	frameshift_variant	HIGH	HTRA1	protein_coding	316	314	0	2	0.99684	1
1	10578090		C	CGT	0.003175	frameshift_variant	HIGH	HTRA1	protein_coding	315	313	0	2	0.99683	1
1	10604417		CGAGCAGCGG	C	0.00289	splice_donor_variant&splice_region_variant&intron_variant	HIGH	HTRA1	protein_coding	173	172	0	1	0.998556	1
1	10604441		G	T	0.011	stop_gained	HIGH	HTRA1	protein_coding	178	175	1	2	0.999773	1
1	10604449		AGCGGGAG	A	0.002732	frameshift_variant	HIGH	HTRA1	protein_coding	183	182	0	1	0.998635	1
1	10604460		G	GA	0.002703	frameshift_variant	HIGH	HTRA1	protein_coding	185	184	0	1	0.998649	1
1	10604501		C	CGG	0.002646	frameshift_variant	HIGH	HTRA1	protein_coding	189	188	0	1	0.998678	1
1	10604502		T	TGG	0.002674	frameshift_variant	HIGH	HTRA1	protein_coding	187	186	0	1	0.998664	1
1	10604503		C	CGGCG	0.002703	frameshift_variant	HIGH	HTRA1	protein_coding	185	184	0	1	0.998649	1
1	10604505		A	ACAGG	0.002674	frameshift_variant	HIGH	HTRA1	protein_coding	187	186	0	1	0.998664	1
1	10604563		G	A	0.00838	stop_gained	HIGH	HTRA1	protein_coding	179	177	1	1	0.999922	1
1	10645706		G	T	0.001577	stop_gained	HIGH	PLEKHA1	protein_coding	317	316	0	1	0.999212	1
1	11048187		CG	C	0.004237	frameshift_variant	HIGH	ATE1	protein_coding	236	235	1	0	0.999991	1
1	11053522		C	G	0.001592	stop_gained	HIGH	ATE1	protein_coding	314	313	0	1	0.999204	1
1	11236440		TC	T	0.25	frameshift_variant	HIGH	ATE1	protein_coding	314	187	30	97	0.991522	1
1	11344132		A	ATCC	0.001587	start_lost&conservative_inframe_insertion	HIGH	FGFR2	protein_coding	315	314	0	1	0.999207	1
1	11344133	rs1143837851	A	G	0.011	start_lost	HIGH	FGFR2	protein_coding	315	308	0	7	0.9626	1
1	11344134		TGGA	T	0.001587	start_lost&disruptive_inframe_deletion	HIGH	FGFR2	protein_coding	315	314	0	1	0.999207	1
1	11344139		GGA	G	0.001587	frameshift_variant&splice_region_variant	HIGH	FGFR2	protein_coding	315	314	0	1	0.999207	1
1	11744906	rs1141836283	T	A	0.019	splice_donor_variant&intron_variant	HIGH	ENSECAG00000028603	pseudogene	311	301	2	8	0.999785	1
1	11938484		TCA	T	0.001577	frameshift_variant	HIGH	WDR11	protein_coding	317	316	0	1	0.999212	1
1	12252197	rs394800160	A	G	0.541	splice_donor_variant&intron_variant	HIGH	PLPP4	protein_coding	314	76	102	136	0.904701	1
1	12252198	rs396204943	C	T	0.543	splice_donor_variant&intron_variant	HIGH	PLPP4	protein_coding	313	75	102	136	0.896395	1
1	12293865		T	TC	0.01	frameshift_variant	HIGH	PLPP4	protein_coding	98	96	0	2	0.990247	1
1	12294299		GT	G	0.221	frameshift_variant	HIGH	PLPP4	protein_coding	297	193	27	77	0.999227	1
1	12852580		CCT	C	0.001577	splice_acceptor_variant&intron_variant	HIGH	INPP5F	protein_coding	317	316	0	1	0.999212	1
1	12966045		T	TG	0.004823	frameshift_variant	HIGH	BAG3	protein_coding	311	308	0	3	0.992792	1
1	12966049		G	GT	0.004823	frameshift_variant	HIGH	BAG3	protein_coding	311	308	0	3	0.992792	1
1	12966051		T	TA	0.004854	frameshift_variant	HIGH	BAG3	protein_coding	309	306	0	3	0.992746	1
1	13047051		T	TTGCCACCTGTAGGTTACGCTTCTGAGCGTCATATTACCGAA	0.001577	frameshift_variant	HIGH	TIAL1	protein_coding	317	316	0	1	0.999212	1
1	13072233		C	T	0.054	stop_gained	HIGH	RGS10	protein_coding	261	240	7	14	0.999999	1
1	13072947		CCG	C	0.001916	frameshift_variant	HIGH	RGS10	protein_coding	261	260	0	1	0.999042	1
1	13107854		A	ATT	0.001582	frameshift_variant	HIGH	RGS10	protein_coding	316	315	0	1	0.999209	1
1	13107856		GCA	G	0.001582	frameshift_variant	HIGH	RGS10	protein_coding	316	315	0	1	0.999209	1
1	13187800		AG	A	0.119	frameshift_variant	HIGH	GRK5	protein_coding	315	252	12	51	0.999333	1
1	13395942		T	TCACCTTTGTGTGCCCTACAGAGATTGTTGCTTTTAGTGACAAAGCCAATGA	0.001587	splice_donor_variant&intron_variant	HIGH	PRDX3	protein_coding	315	314	0	1	0.999207	1
1	13457532		T	TC	0.039	frameshift_variant	HIGH	DENND10	protein_coding	128	121	3	4	0.999951	1
1	13492560		AAGGTAAATGAAAAGACTGGTAAACTTTTAACACGCCAAGTTAAAAGAACTTTCTTTTAAATTACATTTGTTCTCATGTCATTC	A	0.006309	frameshift_variant&splice_donor_variant&splice_region_variant&intron_variant	HIGH	EIF3A	protein_coding	317	313	0	4	0.987461	1
1	13495048		A	AGAGCGGGAAGAGAGAGAGCGCGCCGAACGAGCAAAACGCGAGGAAGAGCTACGAGAGTATCAGGAGCG	0.001577	splice_donor_variant&intron_variant	HIGH	EIF3A	protein_coding	317	316	0	1	0.999212	1
1	13495660		G	GGT	0.001582	frameshift_variant	HIGH	EIF3A	protein_coding	316	315	0	1	0.999209	1
1	13495668		G	GTATCATTAAAAAA	0.001582	frameshift_variant&stop_gained	HIGH	EIF3A	protein_coding	316	315	0	1	0.999209	1
1	13495826	rs1148693444	T	C	0.122	splice_donor_variant&intron_variant	HIGH	EIF3A	protein_coding	311	247	12	52	0.99907	1
1	13504204		A	AC	0.011	frameshift_variant	HIGH	EIF3A	protein_coding	315	308	0	7	0.9626	1
1	13504207		TGGAAAGAGATAGAGACAGAGACAGA	T	0.011	frameshift_variant	HIGH	EIF3A	protein_coding	315	308	0	7	0.9626	1
1	13512260		GCC	G	0.002825	frameshift_variant	HIGH	NANOS1	protein_coding	177	176	0	1	0.998588	1
1	13512265		CGCCG	C	0.002793	frameshift_variant	HIGH	NANOS1	protein_coding	179	178	0	1	0.998605	1
1	13709097		GCTACCCC	G	0.002222	frameshift_variant	HIGH	CACUL1	protein_coding	225	224	0	1	0.99889	1
1	13709107		TCG	T	0.002137	frameshift_variant	HIGH	CACUL1	protein_coding	234	233	0	1	0.998932	1
1	13803051	rs1146374365	T	C	0.527	splice_acceptor_variant&intron_variant	HIGH	ENSECAG00000028012	pseudogene	313	82	99	132	0.942206	1
1	13852907		C	CG	0.001667	frameshift_variant	HIGH	PRLHR	protein_coding	300	299	0	1	0.999167	1
1	13852978		TA	T	0.001678	frameshift_variant	HIGH	PRLHR	protein_coding	298	297	0	1	0.999161	1
1	14522634	rs395713115	G	C	0.138	splice_donor_variant&intron_variant	HIGH	ENSECAG00000028187	pseudogene	315	242	14	59	0.998766	1
1	14635716		T	G	0.001597	splice_acceptor_variant&intron_variant	HIGH	ENSECAG00000041038	pseudogene	313	312	0	1	0.999202	1
1	15177778	rs1139325314	G	T	0.003185	splice_acceptor_variant&splice_donor_variant&intron_variant	HIGH	VAX1	protein_coding	314	312	0	2	0.99682	1
1	16834788		TA	T	0.001587	frameshift_variant	HIGH	ATRNL1	protein_coding	315	314	0	1	0.999207	1
1	16973164	rs1136643990	G	T	0.019	splice_donor_variant&intron_variant	HIGH	ENSECAG00000038472	pseudogene	315	303	0	12	0.892494	1
1	17101337		GGA	G	0.001672	frameshift_variant	HIGH	TRUB1	protein_coding	299	298	0	1	0.999164	1
1	17195931		A	AGAGC	0.005	frameshift_variant	HIGH	FAM160B1	protein_coding	100	99	0	1	0.997503	1
1	17195937		A	AGCGG	0.025	frameshift_variant	HIGH	FAM160B1	protein_coding	100	95	0	5	0.939395	1
1	17591533		AT	A	0.001587	frameshift_variant	HIGH	AFAP1L2	protein_coding	315	314	0	1	0.999207	1
1	17644558		A	AC	0.009615	frameshift_variant	HIGH	AFAP1L2	protein_coding	312	306	0	6	0.971567	1
1	17659178	rs1144846759	C	T	0.016	start_lost	HIGH	ENSECAG00000036190	protein_coding	316	306	0	10	0.92228	1
1	17674631		GGA	G	0.003175	frameshift_variant	HIGH	VWA2	protein_coding	315	314	1	0	0.999995	1
1	17707142		GCCGAGGACGCAAGGAAAGGGCTGCTCCCGGGCCCGCCGCGCCC	G	0.902	frameshift_variant	HIGH	VWA2	protein_coding	270	16	233	21	0.987157	1
1	17707142		GCCGAGGACGCAAGGAAAGGGCTGCTCCCGGGCCCGCCGCGCCC	G	0.902	splice_acceptor_variant&splice_donor_variant&splice_region_variant&intron_variant	HIGH	VWA2	protein_coding	270	16	233	21	0.987157	1
1	17755415		A	C	0.001582	splice_donor_variant&intron_variant	HIGH	TDRD1	protein_coding	316	315	0	1	0.999209	1
1	18077739		CG	C	0.001577	frameshift_variant	HIGH	DCLRE1A	protein_coding	317	316	0	1	0.999212	1
1	18078630		AGG	A	0.001577	frameshift_variant	HIGH	DCLRE1A	protein_coding	317	316	0	1	0.999212	1
1	18136726		G	A	0.001582	stop_gained	HIGH	PLEKHS1	protein_coding	316	315	0	1	0.999209	1
1	18289797	rs1146760801	G	A	0.062	stop_gained	HIGH	HABP2	protein_coding	316	281	4	31	0.992009	1
1	18308075		G	T	0.003185	stop_gained	HIGH	HABP2	protein_coding	314	312	0	2	0.99682	1
1	18844355		A	AT	0.006645	frameshift_variant&start_lost	HIGH	TCF7L2	protein_coding	301	298	1	2	0.999913	1
1	19312505		G	GCCAGGCCGGT	0.001582	frameshift_variant	HIGH	ACSL5	protein_coding	316	315	0	1	0.999209	1
1	19320979		CT	C	0.003155	frameshift_variant	HIGH	ACSL5	protein_coding	317	315	0	2	0.99685	1
1	19320985		T	TGAAG	0.003155	frameshift_variant	HIGH	ACSL5	protein_coding	317	315	0	2	0.99685	1
1	19546700		TA	T	0.001582	frameshift_variant	HIGH	GPAM	protein_coding	316	315	0	1	0.999209	1
1	19546702		G	T	0.001582	stop_gained	HIGH	GPAM	protein_coding	316	315	0	1	0.999209	1
1	20510712		C	CAATTTCCTCAGGAAGATGAGTAAGTAGGTTCTCTCCAAGGCCTAGA	0.001582	splice_acceptor_variant&intron_variant	HIGH	SHOC2	protein_coding	316	315	0	1	0.999209	1
1	20869661		CTGCATCCCTCGCG	C	0.006073	frameshift_variant	HIGH	RBM20	protein_coding	247	245	1	1	0.999959	1
1	20869677		CCG	C	0.006198	frameshift_variant	HIGH	RBM20	protein_coding	242	240	1	1	0.999957	1
1	21328897		G	GAA	0.001587	frameshift_variant	HIGH	ADD3	protein_coding	315	314	0	1	0.999207	1
1	21328899		ATC	A	0.001587	frameshift_variant	HIGH	ADD3	protein_coding	315	314	0	1	0.999207	1
1	23752567		CG	C	0.001786	frameshift_variant	HIGH	SORCS1	protein_coding	280	279	0	1	0.999107	1
1	24189164		TCA	T	0.001582	frameshift_variant	HIGH	SORCS1	protein_coding	316	315	0	1	0.999209	1
1	24225362		CCAGGAACGTCTCT	C	0.00641	frameshift_variant&splice_acceptor_variant&splice_region_variant&intron_variant	HIGH	SORCS1	protein_coding	312	308	0	4	0.987262	1
1	26089052	rs1140693348	C	T	0.006329	splice_acceptor_variant&intron_variant	HIGH	CFAP58	protein_coding	316	312	0	4	0.987422	1
1	26189256		C	CTTA	0.001582	stop_gained&conservative_inframe_insertion	HIGH	CFAP58	protein_coding	316	315	0	1	0.999209	1
1	26189258		G	GAGCTGATT	0.001582	frameshift_variant	HIGH	CFAP58	protein_coding	316	315	0	1	0.999209	1
1	26264865		C	CT	0.102	frameshift_variant	HIGH	GSTO1	protein_coding	315	258	7	50	0.981511	1
1	26275470		A	ACCTTG	0.004732	frameshift_variant	HIGH	GSTO1	protein_coding	317	314	0	3	0.992927	1
1	26275484		TCGCG	T	0.003155	frameshift_variant	HIGH	GSTO1	protein_coding	317	315	0	2	0.99685	1
1	26275490		C	CTCACT	0.003155	frameshift_variant	HIGH	GSTO1	protein_coding	317	315	0	2	0.99685	1
1	26298379	rs1143050519	G	A	0.744	splice_donor_variant&intron_variant	HIGH	CFAP43	protein_coding	311	27	179	105	0.798912	1
1	26319869	rs1149595972	G	C	0.062	splice_acceptor_variant&intron_variant	HIGH	CFAP43	protein_coding	316	283	6	27	0.999742	1
1	26326147		GTA	G	0.001577	splice_donor_variant&splice_region_variant&intron_variant	HIGH	CFAP43	protein_coding	317	316	0	1	0.999212	1
1	26382941		AC	A	0.001577	frameshift_variant&splice_region_variant	HIGH	CFAP43	protein_coding	317	316	0	1	0.999212	1
1	26408189		C	G	0.004747	splice_acceptor_variant&intron_variant	HIGH	SFR1	protein_coding	316	313	0	3	0.992904	1
1	26652385		T	C	0.001603	stop_lost&splice_region_variant	HIGH	STN1	protein_coding	312	311	0	1	0.999199	1
1	26917897		T	TACGGGGG	0.001603	frameshift_variant	HIGH	SH3PXD2A	protein_coding	312	311	0	1	0.999199	1
1	26917946		G	T	0.003236	stop_gained	HIGH	SH3PXD2A	protein_coding	309	307	0	2	0.996769	1
1	26918502		ACC	A	0.003185	frameshift_variant	HIGH	SH3PXD2A	protein_coding	314	312	0	2	0.99682	1
1	26918505		T	TGC	0.003195	frameshift_variant	HIGH	SH3PXD2A	protein_coding	313	311	0	2	0.99681	1
1	26919672		AACGGG	A	0.001587	frameshift_variant&stop_lost	HIGH	SH3PXD2A	protein_coding	315	314	0	1	0.999207	1
1	26934715		AGCGCGCGCTCGTCGCGCCCGTGCTCCAG	A	0.004739	frameshift_variant	HIGH	NEURL1	protein_coding	211	210	1	0	0.999989	1
1	27030993		TG	T	0.058	frameshift_variant	HIGH	CALHM3	protein_coding	310	280	6	24	0.999898	1
1	27061308		TGG	T	0.001592	frameshift_variant	HIGH	PDCD11	protein_coding	314	313	0	1	0.999204	1
1	27104136		AATGTAAGTATTAATGAT	A	0.016	frameshift_variant&splice_donor_variant&splice_region_variant&intron_variant	HIGH	ATP5MD	protein_coding	316	306	0	10	0.92228	1
1	27178214		TAGGATGG	T	0.019	frameshift_variant&splice_acceptor_variant&splice_region_variant&intron_variant	HIGH	PCGF6	protein_coding	312	301	1	10	0.99413	1
1	27199690	rs1138820532	C	T	0.095	stop_gained	HIGH	INA	protein_coding	279	234	8	37	0.998881	1
1	27199690	rs1138820532	C	T	0.095	stop_gained	HIGH	NT5C2	protein_coding	279	234	8	37	0.998881	1
1	27200038	rs1148383548	A	G	0.18	start_lost	HIGH	INA	protein_coding	311	218	19	74	0.996807	1
1	27495872		GT	G	0.001845	frameshift_variant	HIGH	CNNM2	protein_coding	271	270	0	1	0.999078	1
1	27535017		CCGGAGAGTCCACGCGCAGCTCACCT	C	0.001582	frameshift_variant&splice_donor_variant&splice_region_variant&intron_variant	HIGH	ENSECAG00000007175	protein_coding	316	315	0	1	0.999209	1
1	27535017		CCGGAGAGTCCACGCGCAGCTCACCT	C	0.001582	frameshift_variant	HIGH	CYP17A1	protein_coding	316	315	0	1	0.999209	1
1	27535051		CGG	C	0.001582	frameshift_variant	HIGH	ENSECAG00000007175	protein_coding	316	315	0	1	0.999209	1
1	27535051		CGG	C	0.001582	frameshift_variant	HIGH	CYP17A1	protein_coding	316	315	0	1	0.999209	1
1	27711344		T	C	0.001577	splice_acceptor_variant&intron_variant	HIGH	TRIM8	protein_coding	317	316	0	1	0.999212	1
1	27836788		GGGGCCGGGGGCGCAGCA	G	0.00173	frameshift_variant	HIGH	SUFU	protein_coding	289	288	0	1	0.999135	1
1	27836922		TGC	T	0.001779	frameshift_variant	HIGH	SUFU	protein_coding	281	280	0	1	0.999111	1
1	27837086	rs1139469519	T	C	0.044	start_lost	HIGH	SUFU	protein_coding	305	283	5	17	0.999966	1
1	27899426		TCTCCCCA	T	0.001597	frameshift_variant	HIGH	CUEDC2	protein_coding	313	312	0	1	0.999202	1
1	27902408		CCA	C	0.001629	frameshift_variant	HIGH	FBXL15	protein_coding	307	306	0	1	0.999186	1
1	27923192		TA	T	0.001748	frameshift_variant	HIGH	NFKB2	protein_coding	286	285	0	1	0.999127	1
1	27923413		C	CGG	0.001678	frameshift_variant	HIGH	NFKB2	protein_coding	298	297	0	1	0.999161	1
1	27923415		GCA	G	0.001684	frameshift_variant	HIGH	NFKB2	protein_coding	297	296	0	1	0.999158	1
1	27925523		CA	C	0.001587	frameshift_variant	HIGH	NFKB2	protein_coding	315	314	0	1	0.999207	1
1	28174490		TC	T	0.003185	frameshift_variant	HIGH	LDB1	protein_coding	314	313	1	0	0.999995	1
1	28174808		CGTGT	C	0.003195	frameshift_variant&splice_donor_variant&splice_region_variant&intron_variant	HIGH	LDB1	protein_coding	313	311	0	2	0.99681	1
1	28404418		GC	G	0.001623	frameshift_variant	HIGH	OGA	protein_coding	308	307	0	1	0.999189	1
1	28404463		GC	G	0.001629	frameshift_variant	HIGH	OGA	protein_coding	307	306	0	1	0.999186	1
1	28422685		G	GGCATCCGT	0.001577	splice_donor_variant&intron_variant	HIGH	OGA	protein_coding	317	316	0	1	0.999212	1
1	28431793		TGGTGAGTTCTCTGGACATACCTGGTGGGGGAGGGTAGGAATTGAGGACTTTACGACTCATCACAAGATGGGGTAGGCCAGGCCTTCATCCTTGTCTTCCTCGCA	T	0.032	frameshift_variant&splice_acceptor_variant&splice_donor_variant&splice_region_variant&intron_variant	HIGH	NPM3	protein_coding	310	290	0	20	0.727892	1
1	28438462		GC	G	0.001792	frameshift_variant&splice_region_variant	HIGH	FGF8	protein_coding	279	278	0	1	0.999104	1
1	28497898		C	CAA	0.004016	frameshift_variant	HIGH	FBXW4	protein_coding	249	247	0	2	0.995992	1
1	28597395		A	ATCTAC	0.001577	frameshift_variant	HIGH	POLL	protein_coding	317	316	0	1	0.999212	1
1	29075722		A	AGG	0.001629	frameshift_variant	HIGH	LZTS2	protein_coding	307	306	0	1	0.999186	1
1	29085733		G	A	0.001582	stop_gained	HIGH	TWNK	protein_coding	316	315	0	1	0.999209	1
1	29090057		CT	C	0.001597	frameshift_variant	HIGH	ENSECAG00000038363	protein_coding	313	312	0	1	0.999202	1
1	29090816		T	C	0.001597	splice_donor_variant&intron_variant	HIGH	ENSECAG00000038363	protein_coding	313	312	0	1	0.999202	1
1	29115661		T	TTCTTAACAG	0.001582	stop_gained&disruptive_inframe_insertion	HIGH	SLF2	protein_coding	316	315	0	1	0.999209	1
1	29124572		G	GGATGTATA	0.001577	frameshift_variant	HIGH	SLF2	protein_coding	317	316	0	1	0.999212	1
1	29312187		G	A	0.001812	stop_gained	HIGH	PAX2	protein_coding	276	275	0	1	0.999094	1
1	29481690		G	GATGCACTGGCACCTAGACAT	0.001582	splice_donor_variant&intron_variant	HIGH	NDUFB8	protein_coding	316	315	0	1	0.999209	1
1	29542731		T	C	0.001582	splice_donor_variant&intron_variant	HIGH	SEC31B	protein_coding	316	315	0	1	0.999209	1
1	29623940		G	GTCGCC	0.001582	frameshift_variant	HIGH	SCD	protein_coding	316	315	0	1	0.999209	1
1	29623949		AGGATCCC	A	0.001592	frameshift_variant	HIGH	SCD	protein_coding	314	313	0	1	0.999204	1
1	29700346		A	AC	0.086	frameshift_variant	HIGH	PKD2L1	protein_coding	314	266	6	42	0.990459	1
1	29735350		CCA	C	0.156	frameshift_variant	HIGH	CWF19L1	protein_coding	315	229	12	74	0.9531	1
1	29786523		A	AGT	0.001577	frameshift_variant	HIGH	CHUK	protein_coding	317	316	0	1	0.999212	1
1	29809192		G	A	0.004777	splice_donor_variant&intron_variant	HIGH	CHUK	protein_coding	314	311	0	3	0.99286	1
1	29810209		G	GCACAAATTGACCCCGGAATATCTGGAGCTCAAAAGGTACCAGGCCATTGCTTCCAACAGTAA	0.001582	splice_donor_variant&intron_variant	HIGH	CHUK	protein_coding	316	315	0	1	0.999209	1
1	29812618		AGC	A	0.001577	frameshift_variant	HIGH	CHUK	protein_coding	317	316	0	1	0.999212	1
1	29812622		C	CGT	0.001577	frameshift_variant	HIGH	CHUK	protein_coding	317	316	0	1	0.999212	1
1	30002744		CT	C	0.001623	frameshift_variant	HIGH	DNMBP	protein_coding	308	307	0	1	0.999189	1
1	30039667		AT	A	0.005376	frameshift_variant	HIGH	ENSECAG00000042147	protein_coding	279	276	0	3	0.991969	1
1	30040502		CT	C	0.006438	frameshift_variant	HIGH	ENSECAG00000042147	protein_coding	233	230	0	3	0.990389	1
1	30040710		TA	T	0.008772	frameshift_variant	HIGH	ENSECAG00000042147	protein_coding	285	280	0	5	0.978308	1
1	30291611		GTT	G	0.001592	frameshift_variant	HIGH	NKX2-3	protein_coding	314	313	0	1	0.999204	1
1	30402048		C	T	0.001582	stop_gained&splice_region_variant	HIGH	GOT1	protein_coding	316	315	0	1	0.999209	1
1	30405186		T	A	0.001577	stop_gained	HIGH	GOT1	protein_coding	317	316	0	1	0.999212	1
1	31176038		CTG	C	0.001603	frameshift_variant	HIGH	HPS1	protein_coding	312	311	0	1	0.999199	1
1	31185982		TGCTTGGAGACGAGC	T	0.014	frameshift_variant	HIGH	PYROXD2	protein_coding	314	306	1	7	0.998187	1
1	31539547		TG	T	0.001587	frameshift_variant	HIGH	CRTAC1	protein_coding	315	314	0	1	0.999207	1
1	31746702		G	GGGCACCTCTGGCCAGGCGA	0.001618	frameshift_variant	HIGH	ZFYVE27	protein_coding	309	308	0	1	0.999191	1
1	31746703		G	GGCACCTCTGGCCAGGCGAGCTGCGGTCCCCTGTCCCACAGC	0.001618	frameshift_variant	HIGH	ZFYVE27	protein_coding	309	308	0	1	0.999191	1
1	31830698		CA	C	0.001577	frameshift_variant	HIGH	ENSECAG00000008327	protein_coding	317	316	0	1	0.999212	1
1	31858912		AGC	A	0.001587	frameshift_variant	HIGH	MORN4	protein_coding	315	314	0	1	0.999207	1
1	31869239		GC	G	0.001597	frameshift_variant	HIGH	HOGA1	protein_coding	313	312	0	1	0.999202	1
1	31999315		C	CCTCCAGATGCT	0.004747	splice_acceptor_variant&intron_variant	HIGH	PGAM1	protein_coding	316	313	0	3	0.992904	1
1	32001076		C	CTCGTAGCGCCTGCCCGCCGCGCTTCGCCTCCTCG	0.001577	splice_acceptor_variant&intron_variant	HIGH	PGAM1	protein_coding	317	316	0	1	0.999212	1
1	32099659	rs1139391491	G	A	0.061	stop_gained	HIGH	ENSECAG00000011823	protein_coding	313	282	7	24	0.999972	1
1	32744888		C	CA	0.001603	frameshift_variant	HIGH	PIK3AP1	protein_coding	312	311	0	1	0.999199	1
1	32744893		CT	C	0.001603	frameshift_variant	HIGH	PIK3AP1	protein_coding	312	311	0	1	0.999199	1
1	32819712		C	CGAAACTGCAGCAT	0.001582	frameshift_variant	HIGH	TM9SF3	protein_coding	316	315	0	1	0.999209	1
1	32919646		A	G	0.001592	splice_acceptor_variant&intron_variant	HIGH	TLL2	protein_coding	314	313	0	1	0.999204	1
1	33050027	rs1137477679	A	C	0.135	start_lost	HIGH	DNTT	protein_coding	315	238	8	69	0.874766	1
1	33151048		AAATT	A	0.001582	frameshift_variant&stop_lost&splice_region_variant	HIGH	BLNK	protein_coding	316	315	0	1	0.999209	1
1	33445271		CT	C	0.001582	frameshift_variant	HIGH	ENTPD1	protein_coding	316	315	0	1	0.999209	1
1	33445275		T	TG	0.001582	frameshift_variant&splice_region_variant	HIGH	ENTPD1	protein_coding	316	315	0	1	0.999209	1
1	33445279		C	CT	0.001577	splice_acceptor_variant&intron_variant	HIGH	ENTPD1	protein_coding	317	316	0	1	0.999212	1
1	33447396		A	AGCGTAAGATGTTTTTATCTCCTC	0.001577	frameshift_variant&stop_gained	HIGH	ENTPD1	protein_coding	317	316	0	1	0.999212	1
1	33447402		A	AC	0.001577	frameshift_variant	HIGH	ENTPD1	protein_coding	317	316	0	1	0.999212	1
1	33578963	rs1152221397	G	A	0.139	splice_acceptor_variant&splice_region_variant&intron_variant	HIGH	TCTN3	protein_coding	317	247	18	52	0.999982	1
1	33578999		G	A	0.001587	stop_gained&splice_region_variant	HIGH	TCTN3	protein_coding	315	314	0	1	0.999207	1
1	33627072		TGC	T	0.016	frameshift_variant	HIGH	ENSECAG00000034134	protein_coding	316	306	0	10	0.92228	1
1	33627076		C	CTT	0.016	frameshift_variant	HIGH	ENSECAG00000034134	protein_coding	314	304	0	10	0.922752	1
1	33627663		T	TC	0.018	frameshift_variant	HIGH	ENSECAG00000034134	protein_coding	309	299	1	9	0.995324	1
1	33644576		G	GAAAACACAGCGGA	0.001582	splice_donor_variant&intron_variant	HIGH	ALDH18A1	protein_coding	316	315	0	1	0.999209	1
1	33879310	rs1139294761	A	G	0.019	splice_acceptor_variant&intron_variant	HIGH	SORBS1	protein_coding	316	306	2	8	0.999775	1
1	33931905		G	GATCTGAACATAAA	0.001577	splice_donor_variant&intron_variant	HIGH	PDLIM1	protein_coding	317	316	0	1	0.999212	1
1	33958481		TCACCG	T	0.003175	frameshift_variant	HIGH	PDLIM1	protein_coding	315	313	0	2	0.99683	1
1	34004958		ATG	A	0.001577	frameshift_variant	HIGH	ENSECAG00000041642	protein_coding	317	316	0	1	0.999212	1
1	34004964		G	GTTGC	0.001577	frameshift_variant	HIGH	ENSECAG00000041642	protein_coding	317	316	0	1	0.999212	1
1	34091801		A	AAACAC	0.01	frameshift_variant	HIGH	ENSECAG00000032037	protein_coding	297	292	1	4	0.999569	1
1	34344957	rs1136782041	T	C	0.057	splice_donor_variant&intron_variant	HIGH	CYP2C92	protein_coding	315	283	4	28	0.996047	1
1	34417720		A	G	0.001577	splice_acceptor_variant&intron_variant	HIGH	ENSECAG00000036814	protein_coding	317	316	0	1	0.999212	1
1	34818704		C	A	0.001587	stop_gained	HIGH	ENSECAG00000030406	protein_coding	315	314	0	1	0.999207	1
1	34969227		GA	G	0.005025	frameshift_variant	HIGH	TBC1D12	protein_coding	199	198	1	0	0.999987	1
1	34969231		GCGCCTGCGGCC	G	0.005025	frameshift_variant	HIGH	TBC1D12	protein_coding	199	198	1	0	0.999987	1
1	34969304		GTT	G	0.004673	frameshift_variant	HIGH	TBC1D12	protein_coding	214	213	1	0	0.999989	1
1	35024257		TA	T	0.094	frameshift_variant	HIGH	NOC3L	protein_coding	315	261	5	49	0.93718	1
1	35024267		AG	A	0.006349	frameshift_variant	HIGH	NOC3L	protein_coding	315	312	1	2	0.99992	1
1	35054017		CGG	C	0.001587	frameshift_variant	HIGH	PLCE1	protein_coding	315	314	0	1	0.999207	1
1	35054119		TC	T	0.001597	frameshift_variant	HIGH	PLCE1	protein_coding	313	312	0	1	0.999202	1
1	35576041		G	GTGGA	0.003155	frameshift_variant	HIGH	FRA10AC1	protein_coding	317	315	0	2	0.99685	1
1	35587572		C	CAA	0.001577	frameshift_variant	HIGH	FRA10AC1	protein_coding	317	316	0	1	0.999212	1
1	35592486	rs1140680115	G	T	0.046	splice_donor_variant&intron_variant	HIGH	FRA10AC1	protein_coding	315	289	3	23	0.995208	1
1	35931925		A	AGCTTGCTGACTGAGGCAGATGCAGGTCACAC	0.001582	frameshift_variant&stop_gained	HIGH	MYOF	protein_coding	316	315	0	1	0.999209	1
1	35944563		TGGTAGGTAATTTAGAATTTCTAAGATGACTTGGGGGGTAATGGAGGTTTATAGGGTTGTTTGATGGGGAATTTAAGGATTGCTTGTTTCTCTA	T	0.003165	frameshift_variant&splice_acceptor_variant&splice_donor_variant&splice_region_variant&intron_variant	HIGH	MYOF	protein_coding	316	314	0	2	0.99684	1
1	35954722		GGTAACTATT	G	0.032	splice_donor_variant&splice_region_variant&intron_variant	HIGH	MYOF	protein_coding	317	298	1	18	0.957522	1
1	35967299		T	G	0.001577	splice_donor_variant&intron_variant	HIGH	MYOF	protein_coding	317	316	0	1	0.999212	1
1	36519841		C	CCA	0.001577	frameshift_variant	HIGH	KIF11	protein_coding	317	316	0	1	0.999212	1
1	36519843		GAT	G	0.001577	frameshift_variant	HIGH	KIF11	protein_coding	317	316	0	1	0.999212	1
1	36540738		A	AC	0.001582	frameshift_variant&splice_region_variant	HIGH	KIF11	protein_coding	316	315	0	1	0.999209	1
1	36580018	rs1146414975	C	A	0.06	stop_gained	HIGH	IDE	protein_coding	283	255	6	22	0.999912	1
1	37047759		CTG	C	0.001577	frameshift_variant	HIGH	BTAF1	protein_coding	317	316	0	1	0.999212	1
1	37050251		C	A	0.001582	splice_donor_variant&intron_variant	HIGH	BTAF1	protein_coding	316	315	0	1	0.999209	1
1	37050252		C	CTTTAGAAATATAATCAT	0.001577	frameshift_variant&splice_region_variant	HIGH	BTAF1	protein_coding	317	316	0	1	0.999212	1
1	37191667		A	G	0.001577	splice_donor_variant&intron_variant	HIGH	TNKS2	protein_coding	317	316	0	1	0.999212	1
1	37319508		AGCGGTGCGGGCAGCACAGTGCCAGCGCTCACGGCCCGCCGCCGCCTCTCTGCCGGATGAGCTGCACCAGGTAGGTTCTCTGCAGACGCTGCGCCCGGAGCCGAGGGTAGCGCGCCGCT	A	0.007042	exon_loss_variant&splice_donor_variant&splice_region_variant&intron_variant	HIGH	PPP1R3C	protein_coding	284	280	0	4	0.986015	1
1	37851964	rs1136747841	A	G	0.019	splice_acceptor_variant&intron_variant	HIGH	ENSECAG00000037653	pseudogene	317	306	1	10	0.993947	1
1	37919579		C	CCG	0.026	frameshift_variant	HIGH	ANKRD1	protein_coding	313	298	1	14	0.980581	1
1	37920583		GAGGT	G	0.001645	frameshift_variant&splice_donor_variant&splice_region_variant&intron_variant	HIGH	ANKRD1	protein_coding	304	303	0	1	0.999178	1
1	37921648		TTG	T	0.001577	frameshift_variant&splice_donor_variant&splice_region_variant&intron_variant	HIGH	ANKRD1	protein_coding	317	316	0	1	0.999212	1
1	37935949	rs1149293042	C	T	0.025	splice_donor_variant&intron_variant	HIGH	RPP30	protein_coding	317	302	1	14	0.982824	1
1	37970458		GT	G	0.001634	frameshift_variant	HIGH	HTR7	protein_coding	306	305	0	1	0.999183	1
1	37970460		GCT	G	0.00165	frameshift_variant	HIGH	HTR7	protein_coding	303	302	0	1	0.999175	1
1	37970465		G	GCCGTA	0.001634	frameshift_variant	HIGH	HTR7	protein_coding	306	305	0	1	0.999183	1
1	37970467		C	CATTA	0.001639	frameshift_variant	HIGH	HTR7	protein_coding	305	304	0	1	0.999181	1
1	37970480		C	T	0.001656	stop_gained	HIGH	HTR7	protein_coding	302	301	0	1	0.999172	1
1	38575688		C	CG	0.225	splice_acceptor_variant&splice_donor_variant&intron_variant	HIGH	ENSECAG00000041839	pseudogene	311	192	21	98	0.926551	1
1	38830310		TA	T	0.001577	splice_donor_variant&intron_variant	HIGH	KIF20B	protein_coding	317	316	0	1	0.999212	1
1	38830312		C	T	0.001577	splice_donor_variant&intron_variant	HIGH	KIF20B	protein_coding	317	316	0	1	0.999212	1
1	38842724		T	TTAGTA	0.001582	frameshift_variant	HIGH	KIF20B	protein_coding	316	315	0	1	0.999209	1
1	38878691		TTC	T	0.001582	frameshift_variant	HIGH	KIF20B	protein_coding	316	315	0	1	0.999209	1
1	38878827		G	GAC	0.001587	frameshift_variant	HIGH	KIF20B	protein_coding	315	314	0	1	0.999207	1
1	38878834		TCA	T	0.001587	frameshift_variant	HIGH	KIF20B	protein_coding	315	314	0	1	0.999207	1
1	38898193	rs397335035	C	A	0.327	stop_gained	HIGH	KIF20B	protein_coding	284	140	42	102	0.987323	1
1	39162956		A	T	0.003817	stop_gained	HIGH	IFIT5	protein_coding	262	260	0	2	0.99619	1
1	39163076		C	CG	0.036	frameshift_variant	HIGH	IFIT5	protein_coding	165	157	4	4	0.999997	1
1	39163094		GTT	G	0.00813	frameshift_variant	HIGH	IFIT5	protein_coding	246	243	1	2	0.99987	1
1	39169556		T	TA	0.001678	frameshift_variant	HIGH	ENSECAG00000004433	protein_coding	298	297	0	1	0.999161	1
1	39169559		CT	C	0.001678	frameshift_variant	HIGH	ENSECAG00000004433	protein_coding	298	297	0	1	0.999161	1
1	39169586		AC	A	0.001684	frameshift_variant	HIGH	ENSECAG00000004433	protein_coding	297	296	0	1	0.999158	1
1	39169589		G	GCAAAGAA	0.001684	frameshift_variant	HIGH	ENSECAG00000004433	protein_coding	297	296	0	1	0.999158	1
1	39169596		TCACTCATC	T	0.001678	frameshift_variant	HIGH	ENSECAG00000004433	protein_coding	298	297	0	1	0.999161	1
1	39169608		G	GATTTT	0.001672	frameshift_variant	HIGH	ENSECAG00000004433	protein_coding	299	298	0	1	0.999164	1
1	39169611		GC	G	0.001672	frameshift_variant	HIGH	ENSECAG00000004433	protein_coding	299	298	0	1	0.999164	1
1	39169618		G	GCTAATTT	0.001672	frameshift_variant	HIGH	ENSECAG00000004433	protein_coding	299	298	0	1	0.999164	1
1	39265659		C	T	0.001582	stop_gained	HIGH	ENSECAG00000033029	protein_coding	316	315	0	1	0.999209	1
1	39323398		C	CCG	0.004732	frameshift_variant	HIGH	IFIT3	protein_coding	317	314	0	3	0.992927	1
1	39323400		TTA	T	0.003155	frameshift_variant	HIGH	IFIT3	protein_coding	317	315	0	2	0.99685	1
1	39323457		C	CA	0.004747	frameshift_variant	HIGH	IFIT3	protein_coding	316	313	0	3	0.992904	1
1	39323639		T	TGA	0.003165	frameshift_variant	HIGH	IFIT3	protein_coding	316	314	0	2	0.99684	1
1	39323641		TTC	T	0.003165	frameshift_variant	HIGH	IFIT3	protein_coding	316	314	0	2	0.99684	1
1	39324003		T	TG	0.013	frameshift_variant	HIGH	IFIT3	protein_coding	316	308	0	8	0.947993	1
1	39324012		T	TAG	0.013	frameshift_variant	HIGH	IFIT3	protein_coding	316	308	0	8	0.947993	1
1	39324196		A	ACTCATGATGGCTGTTTCCCTGCAGTTCTGAAAAGCTGGGGTCCCGGTTGATTTTGTTTTTAGCTTACTGATTCCAAGCAAATG	0.001582	splice_acceptor_variant&intron_variant	HIGH	IFIT3	protein_coding	316	315	0	1	0.999209	1
1	39345957		ACTCTG	A	0.001587	frameshift_variant	HIGH	IFIT2	protein_coding	315	314	0	1	0.999207	1
1	39346764		G	A	0.001577	stop_gained	HIGH	IFIT2	protein_coding	317	316	0	1	0.999212	1
1	39652485	rs1144302677	C	A	0.106	stop_gained	HIGH	FAS	protein_coding	317	261	11	45	0.999696	1
1	39701073		A	AAATCT	0.001582	frameshift_variant&splice_region_variant	HIGH	ACTA2	protein_coding	316	315	0	1	0.999209	1
1	39740758		AAG	A	0.001577	frameshift_variant	HIGH	STAMBPL1	protein_coding	317	316	0	1	0.999212	1
1	39740777		A	ATGATACGGCG	0.001577	frameshift_variant	HIGH	STAMBPL1	protein_coding	317	316	0	1	0.999212	1
1	39740782		C	CCG	0.001582	frameshift_variant	HIGH	STAMBPL1	protein_coding	316	315	0	1	0.999209	1
1	39740783		AT	A	0.001577	frameshift_variant	HIGH	STAMBPL1	protein_coding	317	316	0	1	0.999212	1
1	39855830		G	A	0.001577	stop_gained	HIGH	LIPM	protein_coding	317	316	0	1	0.999212	1
1	39899221		AG	A	0.003175	frameshift_variant	HIGH	LIPN	protein_coding	315	314	1	0	0.999995	1
1	40019842		TG	T	0.011	frameshift_variant	HIGH	ENSECAG00000008026	protein_coding	315	309	1	5	0.999294	1
1	40028200	rs1144125689	T	C	0.024	start_lost	HIGH	ENSECAG00000008026	protein_coding	317	302	0	15	0.833064	1
1	40245266		TG	T	0.054	frameshift_variant	HIGH	ENSECAG00000013917	protein_coding	317	285	2	30	0.933337	1
1	40300133		G	A	0.001577	stop_gained	HIGH	LIPJ	protein_coding	317	316	0	1	0.999212	1
1	40863630		A	ATTGCAAGT	0.003165	frameshift_variant&splice_region_variant	HIGH	PTEN	protein_coding	316	314	0	2	0.99684	1
1	40884067		C	T	0.003155	splice_acceptor_variant&intron_variant	HIGH	PTEN	protein_coding	317	315	0	2	0.99685	1
1	41007188		G	GACTCCTTTCTACGAAACC	0.001577	splice_donor_variant&intron_variant	HIGH	ATAD1	protein_coding	317	316	0	1	0.999212	1
1	41263080		CT	C	0.001577	frameshift_variant	HIGH	MINPP1	protein_coding	317	316	0	1	0.999212	1
1	41635644		TAG	T	0.001577	frameshift_variant	HIGH	SGMS1	protein_coding	317	316	0	1	0.999212	1
1	41656309		TTGGTAGG	T	0.001582	frameshift_variant	HIGH	SGMS1	protein_coding	316	315	0	1	0.999209	1
1	42647941		C	G	0.001592	splice_donor_variant&intron_variant	HIGH	CSTF2T	protein_coding	314	313	0	1	0.999204	1
1	43416933	rs1146845574	G	A	0.009464	splice_acceptor_variant&intron_variant	HIGH	ENSECAG00000036776	pseudogene	317	311	0	6	0.972005	1
1	44487642		A	AG	0.236	frameshift_variant	HIGH	PCDH15	protein_coding	314	194	28	92	0.994275	1
1	44761205		TAA	T	0.001678	frameshift_variant	HIGH	PCDH15	protein_coding	298	297	0	1	0.999161	1
1	46505192		A	T	0.003155	stop_gained	HIGH	ENSECAG00000021793	protein_coding	317	315	0	2	0.99685	1
1	46507622		TC	T	0.001577	frameshift_variant	HIGH	ENSECAG00000021793	protein_coding	317	316	0	1	0.999212	1
1	46780747		CT	C	0.003215	frameshift_variant	HIGH	ZWINT	protein_coding	311	309	0	2	0.996791	1
1	46782486		T	TG	0.003165	frameshift_variant	HIGH	ZWINT	protein_coding	316	314	0	2	0.99684	1
1	48266926		GGT	G	0.003236	frameshift_variant	HIGH	ENSECAG00000007551	protein_coding	309	307	0	2	0.996769	1
1	48395397		A	AG	0.001577	frameshift_variant	HIGH	CISD1	protein_coding	317	316	0	1	0.999212	1
1	48548202		G	GT	0.002463	frameshift_variant	HIGH	ENSECAG00000035693	protein_coding	203	202	0	1	0.998769	1
1	48548375		CTT	C	0.001767	frameshift_variant	HIGH	ENSECAG00000035693	protein_coding	283	282	0	1	0.999117	1
1	48603819		CCGGGCGGCGGG	C	0.009091	frameshift_variant	HIGH	BICC1	protein_coding	165	163	1	1	0.999908	1
1	48604119		C	CGG	0.002841	frameshift_variant	HIGH	BICC1	protein_coding	176	175	0	1	0.99858	1
1	48604120		C	CGGCAGCG	0.002825	frameshift_variant	HIGH	BICC1	protein_coding	177	176	0	1	0.998588	1
1	49257968		ACT	A	0.001577	frameshift_variant	HIGH	PHYHIPL	protein_coding	317	316	0	1	0.999212	1
1	49342884		TCAAAAGA	T	0.001582	frameshift_variant	HIGH	FAM13C	protein_coding	316	315	0	1	0.999209	1
1	49535722	rs1148762568	G	T	0.084	splice_donor_variant&intron_variant	HIGH	ENSECAG00000029424	pseudogene	316	266	3	47	0.814026	1
1	50127117		G	GACAT	0.003155	frameshift_variant	HIGH	ANK3	protein_coding	317	315	0	2	0.99685	1
1	50127118		G	GGGGTTGGAATTCTTCAAAGGATTTCTTCATTAAAAAAAATCTTAGATCTCT	0.001577	stop_gained&disruptive_inframe_insertion	HIGH	ANK3	protein_coding	317	316	0	1	0.999212	1
1	50248354		T	TTC	0.001582	frameshift_variant	HIGH	ANK3	protein_coding	316	315	0	1	0.999209	1
1	50583255	rs395963569	G	A	0.146	start_lost	HIGH	CDK1	protein_coding	315	234	11	70	0.960256	1
1	51178467		G	GGC	0.761	frameshift_variant	HIGH	TMEM26	protein_coding	249	38	168	43	0.99921	1
1	51777373		C	CCTGGGAG	0.003165	frameshift_variant	HIGH	ARID5B	protein_coding	316	314	0	2	0.99684	1
1	51777375		T	TTCCTG	0.003165	frameshift_variant&stop_gained	HIGH	ARID5B	protein_coding	316	314	0	2	0.99684	1
1	51777770		C	CTCATT	0.001582	frameshift_variant	HIGH	ARID5B	protein_coding	316	315	0	1	0.999209	1
1	51878498		C	A	0.001613	splice_acceptor_variant&intron_variant	HIGH	RTKN2	protein_coding	310	309	0	1	0.999194	1
1	51878499		T	A	0.001613	splice_acceptor_variant&intron_variant	HIGH	RTKN2	protein_coding	310	309	0	1	0.999194	1
1	52385451		C	CTA	0.003195	frameshift_variant	HIGH	EGR2	protein_coding	313	311	0	2	0.99681	1
1	52385453		GGT	G	0.003195	frameshift_variant	HIGH	EGR2	protein_coding	313	311	0	2	0.99681	1
1	52696313		TTC	T	0.001577	frameshift_variant	HIGH	JMJD1C	protein_coding	317	316	0	1	0.999212	1
1	53023474		C	T	0.00289	stop_gained	HIGH	REEP3	protein_coding	173	172	0	1	0.998556	1
1	53023509		G	GC	0.008065	frameshift_variant	HIGH	REEP3	protein_coding	186	184	1	1	0.999928	1
1	53023514		G	GA	0.005405	frameshift_variant	HIGH	REEP3	protein_coding	185	183	0	2	0.99461	1
1	55552705		GTC	G	0.003175	frameshift_variant	HIGH	CTNNA3	protein_coding	315	313	0	2	0.99683	1
1	57010834		CCT	C	0.001582	frameshift_variant	HIGH	MYPN	protein_coding	316	315	0	1	0.999209	1
1	57072219		G	GT	0.001873	frameshift_variant	HIGH	ATOH7	protein_coding	267	266	0	1	0.999064	1
1	57200733		C	A	0.001577	splice_acceptor_variant&intron_variant	HIGH	RUFY2	protein_coding	317	316	0	1	0.999212	1
1	57200734		T	A	0.001577	splice_acceptor_variant&intron_variant	HIGH	RUFY2	protein_coding	317	316	0	1	0.999212	1
1	57373079		ATT	A	0.013	frameshift_variant	HIGH	ENSECAG00000041475	protein_coding	276	270	1	5	0.998949	1
1	57373082		T	TA	0.001818	frameshift_variant	HIGH	ENSECAG00000041475	protein_coding	275	274	0	1	0.999092	1
1	57409574		TG	T	0.002101	frameshift_variant	HIGH	ENSECAG00000041659	protein_coding	238	237	0	1	0.99895	1
1	57528741		CTAGGTTTGAGTATATTATTTTAAGATTGTGACATTTTGTAACTTTATTGTTAATTAAAGAGGAAAAAAAATAACAATAAAATATGGTATCTTCTTTATTA	C	0.004762	splice_donor_variant&disruptive_inframe_deletion&splice_region_variant&intron_variant	HIGH	CCAR1	protein_coding	315	312	0	3	0.992882	1
1	57529596		CA	C	0.001577	frameshift_variant	HIGH	CCAR1	protein_coding	317	316	0	1	0.999212	1
1	57690618		TC	T	0.001597	frameshift_variant	HIGH	KIFBP	protein_coding	313	312	0	1	0.999202	1
1	57999896		T	TG	0.039	frameshift_variant	HIGH	HK1	protein_coding	310	290	4	16	0.999872	1
1	58002125		ATTTTAT	A	0.019	frameshift_variant&start_lost	HIGH	HK1	protein_coding	315	304	1	10	0.994021	1
1	58018848		G	GCTTTTTGATCATGTTGCTGAGTGCCTGGGAGATTTCATGGAGAAAAGGAAGATCAAGGACAAGAAGTTACCT	0.001582	splice_donor_variant&intron_variant	HIGH	HK1	protein_coding	316	315	0	1	0.999209	1
1	58045187		CG	C	0.001587	frameshift_variant	HIGH	HK1	protein_coding	315	314	0	1	0.999207	1
1	58601993		T	C	0.001577	splice_acceptor_variant&intron_variant	HIGH	ENSECAG00000035917	pseudogene	317	316	0	1	0.999212	1
1	58702738		TAGAGTCCTAAAAGAGAAAAAAAATTGAACGTAATTTTGCTCTATACATACCAAAGGCTGCTTATATTTAAATTGTTGAAGGAAATACAC	T	0.001577	splice_acceptor_variant&disruptive_inframe_deletion&splice_region_variant&intron_variant	HIGH	SAR1A	protein_coding	317	316	0	1	0.999212	1
1	59119024		G	GGC	0.001684	frameshift_variant	HIGH	PRF1	protein_coding	297	296	0	1	0.999158	1
1	59156509		CG	C	0.003236	frameshift_variant	HIGH	ADAMTS14	protein_coding	309	308	1	0	0.999995	1
1	59747667		T	G	0.001603	splice_donor_variant&intron_variant	HIGH	UNC5B	protein_coding	312	311	0	1	0.999199	1
1	59751873		AGGT	A	0.001623	frameshift_variant&splice_donor_variant&splice_region_variant&intron_variant	HIGH	UNC5B	protein_coding	308	307	0	1	0.999189	1
1	59767828		T	C	0.036	start_lost	HIGH	SLC29A3	protein_coding	294	276	3	15	0.999362	1
1	59767965		G	GCT	0.008197	frameshift_variant	HIGH	SLC29A3	protein_coding	61	60	0	1	0.99591	1
1	59767979		G	GC	0.094	frameshift_variant	HIGH	SLC29A3	protein_coding	90	78	5	7	0.999843	1
1	59791654		TG	T	0.001603	frameshift_variant	HIGH	SLC29A3	protein_coding	312	311	0	1	0.999199	1
1	60237278		T	TC	0.011	frameshift_variant	HIGH	PSAP	protein_coding	316	310	1	5	0.99929	1
1	60237314		C	CATTGCACTGGGCTGCTGTCTCTGTGTTCTGGCACCAGTAGCTTGGGCCCCATATACACTTCT	0.001587	splice_acceptor_variant&intron_variant	HIGH	PSAP	protein_coding	315	314	0	1	0.999207	1
1	60238596		GA	G	0.006349	frameshift_variant	HIGH	PSAP	protein_coding	315	311	0	4	0.987382	1
1	60239725		G	GT	0.013	frameshift_variant	HIGH	PSAP	protein_coding	315	307	0	8	0.948153	1
1	60239727		GA	G	0.013	frameshift_variant	HIGH	PSAP	protein_coding	315	307	0	8	0.948153	1
1	60252643		G	GCCGCGCCCAGGAGGCTGGCCAGGAGGAAGAGGGCGTACATAGCGCCGTCTGACTCCGCAGTCTGCAATGCGGAGCGTCAGCTGAT	0.001582	splice_acceptor_variant&intron_variant	HIGH	PSAP	protein_coding	316	315	0	1	0.999209	1
1	60416238		CGGGGGCTGG	C	0.034	frameshift_variant&splice_acceptor_variant&splice_region_variant&intron_variant	HIGH	ENSECAG00000037241	protein_coding	311	291	1	19	0.949054	1
1	60501433		TA	T	0.003311	frameshift_variant	HIGH	ENSECAG00000030553	protein_coding	302	300	0	2	0.996695	1
1	60573973		T	TG	0.004762	frameshift_variant&splice_region_variant	HIGH	ANAPC16	protein_coding	315	312	0	3	0.992882	1
1	60573974		A	AT	0.004762	frameshift_variant&stop_lost&splice_region_variant	HIGH	ANAPC16	protein_coding	315	312	0	3	0.992882	1
1	60646732		G	GGT	0.001613	frameshift_variant	HIGH	DNAJB12	protein_coding	310	309	0	1	0.999194	1
1	60881470		AC	A	0.001582	frameshift_variant	HIGH	MICU1	protein_coding	316	315	0	1	0.999209	1
1	61059037		G	GT	0.00817	frameshift_variant	HIGH	ENSECAG00000041594	protein_coding	306	301	0	5	0.979781	1
1	61220132		GC	G	0.001582	frameshift_variant	HIGH	PLA2G12B	protein_coding	316	315	0	1	0.999209	1
1	61329755		A	ATTTTTTTATTTGT	0.001582	frameshift_variant&splice_region_variant	HIGH	P4HA1	protein_coding	316	315	0	1	0.999209	1
1	61490492		G	GTT	0.001577	frameshift_variant	HIGH	DNAJC9	protein_coding	317	316	0	1	0.999212	1
1	61490495		CCT	C	0.001582	frameshift_variant	HIGH	DNAJC9	protein_coding	316	315	0	1	0.999209	1
1	61643219		TCTGCAAACAAAAAGTACAGTGGTTAAAATATTTTCATACCTTAAAAAAGAAGCCAAATCTTGAAAAGAAAAGCTCATAC	T	0.003155	splice_acceptor_variant&splice_donor_variant&splice_region_variant&intron_variant	HIGH	ANXA7	protein_coding	317	315	0	2	0.99685	1
1	61657499		A	ATATAT	0.004747	frameshift_variant&stop_gained	HIGH	ANXA7	protein_coding	316	313	0	3	0.992904	1
1	61657509		ATG	A	0.004732	frameshift_variant&start_lost	HIGH	ANXA7	protein_coding	317	314	0	3	0.992927	1
1	61709330		GCTGCAAAACAAATAGCTTAATATGCATCGTAAAGCATCAATCATGGTTACTAAGTTTGATTTGTACATAAGGTGTTAATTTGGGTCAGGGAAACAGAATTCTTAC	G	0.001577	splice_acceptor_variant&splice_donor_variant&splice_region_variant&intron_variant	HIGH	PPP3CB	protein_coding	317	316	0	1	0.999212	1
1	61855180		TA	T	0.001613	frameshift_variant	HIGH	SYNPO2L	protein_coding	310	309	0	1	0.999194	1
1	61869078		G	GGCTGCCT	0.001577	splice_donor_variant&intron_variant	HIGH	SEC24C	protein_coding	317	316	0	1	0.999212	1
1	61880490		ACAGGTAGGGCAAGCATGTCACTGGAGGAGTTCTTGGGACAAATTTTTGCATTTGGGAGGGACTTCTCATGATCATTATCTTTACTTTGATAACCCCCT	A	0.001587	splice_donor_variant&conservative_inframe_deletion&splice_region_variant&intron_variant	HIGH	SEC24C	protein_coding	315	314	0	1	0.999207	1
1	61890449		G	T	0.001582	stop_gained	HIGH	CHCHD1	protein_coding	316	315	0	1	0.999209	1
1	61904479		CAGGTATGCCAGCCTGTGGGATGACATGGAGGGAAGGATATTCCTGACGGTCGCAGTCTGCCTTCTGAGACTGACTTGTCTTGTGGGGTT	C	0.001582	frameshift_variant&splice_donor_variant&splice_region_variant&intron_variant	HIGH	ZSWIM8	protein_coding	316	315	0	1	0.999209	1
1	61906384		AG	A	0.001661	frameshift_variant	HIGH	ZSWIM8	protein_coding	301	300	0	1	0.99917	1
1	61907613		TC	T	0.005068	frameshift_variant	HIGH	ZSWIM8	protein_coding	296	294	1	1	0.999971	1
1	61908098		GCAGGTGACAACCCAGGAAGTATGGAGCAGGGTGGAGCACCTCCTTGGCAGGCATGGAACAGCTCACCCAGCATGCAAGGGAGGAGGGGCCTAGTTCTGTGCTTAGTGGCTCATCCTCTGTACATCCTCCTC	G	0.001618	splice_donor_variant&conservative_inframe_deletion&splice_region_variant&intron_variant	HIGH	ZSWIM8	protein_coding	309	308	0	1	0.999191	1
1	61939547		CG	C	0.001805	frameshift_variant	HIGH	CAMK2G	protein_coding	277	276	0	1	0.999098	1
1	62063302		C	CTA	0.008418	frameshift_variant	HIGH	VCL	protein_coding	297	292	0	5	0.979173	1
1	62063303		CGG	C	0.008446	frameshift_variant	HIGH	VCL	protein_coding	296	291	0	5	0.979105	1
1	62552909		GT	G	0.001582	frameshift_variant	HIGH	ADK	protein_coding	316	315	0	1	0.999209	1
1	63044246		GA	G	0.001587	frameshift_variant	HIGH	DUSP13	protein_coding	315	314	0	1	0.999207	1
1	63144014		T	TGC	0.199	frameshift_variant	HIGH	VDAC2	protein_coding	317	192	1	124	3.85051e-05	0.891316
1	63144080		GAAATCGC	G	0.047	frameshift_variant	HIGH	VDAC2	protein_coding	317	287	0	30	0.496075	1
1	63144094		AGACCAGG	A	0.036	splice_donor_variant&conservative_inframe_deletion&splice_region_variant&intron_variant	HIGH	VDAC2	protein_coding	316	293	0	23	0.663782	1
1	63144249		G	GAAAGAAAAGTGGTAAAATCAAGTCTTCTTACAA	0.001577	splice_donor_variant&intron_variant	HIGH	VDAC2	protein_coding	317	316	0	1	0.999212	1
1	63144497		G	GA	0.055	frameshift_variant	HIGH	VDAC2	protein_coding	316	281	0	35	0.383909	1
1	63144500		AG	A	0.057	frameshift_variant	HIGH	VDAC2	protein_coding	315	279	0	36	0.35876	1
1	63144528		CT	C	0.011	frameshift_variant	HIGH	VDAC2	protein_coding	317	310	0	7	0.962367	1
1	63144533		AT	A	0.063	frameshift_variant	HIGH	VDAC2	protein_coding	317	277	0	40	0.283462	1
1	63144574		T	TCC	0.017	frameshift_variant	HIGH	VDAC2	protein_coding	317	306	0	11	0.912446	1
1	63144577		GAA	G	0.016	frameshift_variant	HIGH	VDAC2	protein_coding	317	307	0	10	0.922044	1
1	63144593		GGTACC	G	0.054	frameshift_variant	HIGH	VDAC2	protein_coding	317	283	0	34	0.396245	1
1	63144599		A	ACGTTG	0.054	frameshift_variant	HIGH	VDAC2	protein_coding	317	283	0	34	0.396245	1
1	63144677		TGC	T	0.017	frameshift_variant	HIGH	VDAC2	protein_coding	316	305	0	11	0.91271	1
1	63144682		A	ATG	0.013	frameshift_variant	HIGH	VDAC2	protein_coding	314	306	0	8	0.948313	1
1	63277455		AG	A	0.001667	frameshift_variant	HIGH	ZNF503	protein_coding	300	299	0	1	0.999167	1
1	63277465		GT	G	0.001672	frameshift_variant	HIGH	ZNF503	protein_coding	299	298	0	1	0.999164	1
1	63277965		C	CA	0.001736	frameshift_variant	HIGH	ZNF503	protein_coding	288	287	0	1	0.999132	1
1	63277966		G	GCCGCAGCA	0.001742	frameshift_variant	HIGH	ZNF503	protein_coding	287	286	0	1	0.999129	1
1	63278128		C	CAG	0.003546	frameshift_variant	HIGH	ZNF503	protein_coding	282	281	1	0	0.999994	1
1	63278559		CG	C	0.005376	frameshift_variant	HIGH	ZNF503	protein_coding	279	276	0	3	0.991969	1
1	63278561		CCG	C	0.005376	frameshift_variant	HIGH	ZNF503	protein_coding	279	276	0	3	0.991969	1
1	65464125		T	A	0.001582	stop_lost	HIGH	DLG5	protein_coding	316	315	0	1	0.999209	1
1	65464130		TG	T	0.001582	frameshift_variant	HIGH	DLG5	protein_coding	316	315	0	1	0.999209	1
1	65517481		TCC	T	0.001582	frameshift_variant	HIGH	DLG5	protein_coding	316	315	0	1	0.999209	1
1	65680378		TGGTAAGGAGGGGCCCATCAAAGTTGGGTTAATTGTTCTTCGCTTTTAAAGATGTATTTCATTATAATAAATACTAAACTTGATATCTTCTTTTA	T	0.001582	frameshift_variant&splice_acceptor_variant&splice_donor_variant&splice_region_variant&intron_variant	HIGH	ENSECAG00000016939	protein_coding	316	315	0	1	0.999209	1
1	66836182		TGG	T	0.001639	frameshift_variant	HIGH	ZMIZ1	protein_coding	305	304	0	1	0.999181	1
1	66883261		C	CT	0.001825	frameshift_variant	HIGH	PPIF	protein_coding	274	273	0	1	0.999088	1
1	66883262		C	CCTCCG	0.001812	frameshift_variant	HIGH	PPIF	protein_coding	276	275	0	1	0.999094	1
1	66885196		G	GCGGGCGACTTCACCAACCACAATGGCACAGGCGGGAAGTCCATC	0.001587	splice_donor_variant&intron_variant	HIGH	PPIF	protein_coding	315	314	0	1	0.999207	1
1	66887315		TGG	T	0.001603	frameshift_variant	HIGH	PPIF	protein_coding	312	311	0	1	0.999199	1
1	66887350		CCTTTAAGA	C	0.001582	frameshift_variant	HIGH	PPIF	protein_coding	316	315	0	1	0.999209	1
1	67734156		TG	T	0.103	frameshift_variant	HIGH	AGT	protein_coding	312	256	8	48	0.993281	1
1	67962003		TG	T	0.072	frameshift_variant	HIGH	ENSECAG00000027790	protein_coding	264	233	7	24	0.999915	1
1	67997466		A	AC	0.976	frameshift_variant	HIGH	PGBD5	protein_coding	83	2	81	0	0.909015	1
1	68007992		TGGCCTCCCTCCCCCTCCCTAGCAGCCCTCAGTTCCTGAAGCACCCTGTGAGGCGCCACAGGACACACTTTGAGAATCCACCTCGTTCCCATCTATTAAGGACCTTCAGCTGGGACCCAGGTCAGAAGACAGAGAGACCCCGTG	T	0.001603	frameshift_variant&splice_acceptor_variant&splice_region_variant&intron_variant	HIGH	PGBD5	protein_coding	312	311	0	1	0.999199	1
1	68035405		AC	A	0.007491	frameshift_variant	HIGH	ENSECAG00000043594	protein_coding	267	263	0	4	0.985129	1
1	68036111		TG	T	0.005208	frameshift_variant	HIGH	ENSECAG00000043594	protein_coding	288	285	0	3	0.992219	1
1	68036879		ACTTC	A	0.001608	frameshift_variant	HIGH	ENSECAG00000043594	protein_coding	311	310	0	1	0.999196	1
1	68567507	rs1148936165	C	G	0.011	splice_donor_variant&intron_variant	HIGH	ENSECAG00000037508	pseudogene	317	311	1	5	0.999285	1
1	68783964		T	C	0.001577	splice_acceptor_variant&intron_variant	HIGH	URB2	protein_coding	317	316	0	1	0.999212	1
1	68787452		T	TAG	0.001577	frameshift_variant	HIGH	URB2	protein_coding	317	316	0	1	0.999212	1
1	68787453		CAT	C	0.001577	frameshift_variant	HIGH	URB2	protein_coding	317	316	0	1	0.999212	1
1	68787730		T	TC	0.001577	frameshift_variant	HIGH	URB2	protein_coding	317	316	0	1	0.999212	1
1	68959999		G	GT	0.001597	frameshift_variant	HIGH	ACTA1	protein_coding	313	312	0	1	0.999202	1
1	68960003		GC	G	0.001613	frameshift_variant	HIGH	ACTA1	protein_coding	310	309	0	1	0.999194	1
1	68960025		G	GC	0.00487	frameshift_variant	HIGH	ACTA1	protein_coding	308	305	0	3	0.992722	1
1	68960086		CCTCGTCA	C	0.003226	frameshift_variant	HIGH	ACTA1	protein_coding	310	308	0	2	0.996779	1
1	68960097		GGTCAGGCTGCCTGTCCGCGGAAGTCCCCACGCAGCCCAGCCCCGCGCC	G	0.003257	splice_donor_variant&splice_region_variant&intron_variant	HIGH	ACTA1	protein_coding	307	305	0	2	0.996749	1
1	68960218		ATT	A	0.017	frameshift_variant	HIGH	ACTA1	protein_coding	315	304	0	11	0.912974	1
1	68960257		TTC	T	0.001603	frameshift_variant	HIGH	ACTA1	protein_coding	312	311	0	1	0.999199	1
1	68960260		TGA	T	0.001613	frameshift_variant	HIGH	ACTA1	protein_coding	310	309	0	1	0.999194	1
1	68960369		CCCCA	C	0.001634	frameshift_variant	HIGH	ACTA1	protein_coding	306	305	0	1	0.999183	1
1	68960371		C	CAG	0.001629	frameshift_variant	HIGH	ACTA1	protein_coding	307	306	0	1	0.999186	1
1	68960887		ACAGGTGCGCGGTGCCCCGGGCACCCTGGGCGGGCTGGCGGCGCGGGCGGCCCCCGGCCCTGAATGAGGGCTCCTCTCCTGCCCCTGCCCC	A	0.001767	splice_donor_variant&disruptive_inframe_deletion&splice_region_variant&intron_variant	HIGH	ACTA1	protein_coding	283	282	0	1	0.999117	1
1	68961140		GC	G	0.001773	frameshift_variant	HIGH	ACTA1	protein_coding	282	281	0	1	0.999114	1
1	68961143		G	GC	0.001779	frameshift_variant	HIGH	ACTA1	protein_coding	281	280	0	1	0.999111	1
1	68961176		G	GTATGGAGTCTGC	0.001805	splice_donor_variant&intron_variant	HIGH	ACTA1	protein_coding	277	276	0	1	0.999098	1
1	68961462		CGG	C	0.001623	frameshift_variant	HIGH	ACTA1	protein_coding	308	307	0	1	0.999189	1
1	68961491		AAGGTGGGCGGCGGCCCACGCCCTACGCCCTCGAGTGGGCTCAGGGATGCGGCCCCCGACCTGACGCTCTATCTGCACTCTCTTAC	A	0.004823	frameshift_variant&splice_donor_variant&splice_region_variant&intron_variant	HIGH	ACTA1	protein_coding	311	308	0	3	0.992792	1
1	69468343		TCCATGATCTCA	T	0.052	splice_donor_variant&splice_region_variant&intron_variant	HIGH	ENSECAG00000034878	pseudogene	317	287	3	27	0.988682	1
1	69578145		G	GT	0.223	frameshift_variant	HIGH	RHOU	protein_coding	262	171	26	65	0.999684	1
1	69578367		A	AT	0.067	frameshift_variant	HIGH	RHOU	protein_coding	315	276	3	36	0.945088	1
1	69855068		GGCCCT	G	0.00346	frameshift_variant	HIGH	RASSF4	protein_coding	289	288	1	0	0.999994	1
1	69855077		G	GGGGAT	0.003413	frameshift_variant	HIGH	RASSF4	protein_coding	293	292	1	0	0.999994	1
1	69855145		TG	T	0.001661	frameshift_variant	HIGH	RASSF4	protein_coding	301	300	0	1	0.99917	1
1	69919476		G	GCA	0.001577	frameshift_variant	HIGH	TMEM72	protein_coding	317	316	0	1	0.999212	1
1	71122581		G	GGA	0.001587	frameshift_variant	HIGH	ZNF239	protein_coding	315	314	0	1	0.999207	1
1	71131767		A	AC	0.8	frameshift_variant	HIGH	ENSECAG00000029883	protein_coding	20	4	16	0	0.963411	1
1	71131981		GT	G	0.002688	frameshift_variant	HIGH	ENSECAG00000029883	protein_coding	186	185	0	1	0.998657	1
1	71132006		AT	A	0.002717	frameshift_variant	HIGH	ENSECAG00000029883	protein_coding	184	183	0	1	0.998643	1
1	71132510		GT	G	0.112	frameshift_variant	HIGH	ENSECAG00000029883	protein_coding	272	223	12	37	0.99995	1
1	71133326		ATC	A	0.013	frameshift_variant	HIGH	ENSECAG00000029883	protein_coding	307	299	0	8	0.949436	1
1	71133329		A	AG	0.013	frameshift_variant	HIGH	ENSECAG00000029883	protein_coding	308	300	0	8	0.949275	1
1	71133834		CT	C	0.003401	frameshift_variant	HIGH	ENSECAG00000029883	protein_coding	294	292	0	2	0.996605	1
1	71134628		ATATC	A	0.039	frameshift_variant	HIGH	ENSECAG00000029883	protein_coding	267	252	6	9	1	1
1	71196851		TA	T	0.022	frameshift_variant	HIGH	ENSECAG00000010279	protein_coding	315	301	0	14	0.858562	1
1	71198659	rs1149635108	C	T	0.134	splice_acceptor_variant&intron_variant	HIGH	ENSECAG00000010279	protein_coding	314	239	9	66	0.940454	1
1	71341858		GT	G	0.001577	frameshift_variant	HIGH	HNRNPF	protein_coding	317	316	0	1	0.999212	1
1	71374953		G	GTA	0.019	frameshift_variant	HIGH	ENSECAG00000028422	protein_coding	317	306	1	10	0.993947	1
1	71889092		G	GTCAC	0.001577	frameshift_variant&stop_gained	HIGH	BMS1	protein_coding	317	316	0	1	0.999212	1
1	72003031		GACCTGGGCAGAGAGGGAAAATTAAACTGAGTTGTAACTTTCAAACAGGGCTCCCAATCCGACCCTCATGGAACAT	G	0.006349	splice_acceptor_variant&splice_region_variant&intron_variant&non_coding_transcript_exon_variant	HIGH	ENSECAG00000028241	pseudogene	315	311	0	4	0.987382	1
1	72173001	rs782913852	C	G	0.025	stop_lost&splice_region_variant	HIGH	ZNF25	protein_coding	314	299	1	14	0.983127	1
1	72212082		C	CTA	0.033	frameshift_variant	HIGH	ENSECAG00000042416	protein_coding	317	301	5	11	0.999998	1
1	72267398		CTT	C	0.071	frameshift_variant	HIGH	ENSECAG00000012382	protein_coding	316	276	5	35	0.994232	1
1	72507677		G	A	0.001582	stop_gained	HIGH	CHRM3	protein_coding	316	315	0	1	0.999209	1
1	75000908		T	C	0.001577	splice_acceptor_variant&intron_variant	HIGH	RYR2	protein_coding	317	316	0	1	0.999212	1
1	75020620		ACGAC	A	0.003175	frameshift_variant&splice_region_variant	HIGH	RYR2	protein_coding	315	313	0	2	0.99683	1
1	75020625		C	CTTTT	0.003175	splice_acceptor_variant&intron_variant	HIGH	RYR2	protein_coding	315	313	0	2	0.99683	1
1	75083805		AT	A	0.003175	frameshift_variant	HIGH	RYR2	protein_coding	315	313	0	2	0.99683	1
1	75166225		TACTAACTTTATTCCTGCAGAGAA	T	0.001577	frameshift_variant&splice_donor_variant&splice_region_variant&intron_variant	HIGH	RYR2	protein_coding	317	316	0	1	0.999212	1
1	75735735		C	CTTGA	0.001618	frameshift_variant&splice_region_variant	HIGH	MTR	protein_coding	309	308	0	1	0.999191	1
1	75821110		TC	T	0.001582	frameshift_variant	HIGH	ACTN2	protein_coding	316	315	0	1	0.999209	1
1	75821112		TGGGGGCAGCTCTCGACGCAG	T	0.001587	frameshift_variant	HIGH	ACTN2	protein_coding	315	314	0	1	0.999207	1
1	75957790	rs1141682644	G	T	0.085	splice_donor_variant&intron_variant	HIGH	HEATR1	protein_coding	313	264	4	45	0.921411	1
1	75964541		CATCGTCTAACTTGTAAAGTCATAATCTTACATACCTGCTTCTTCAAAGGCCGTTT	C	0.001577	frameshift_variant&splice_acceptor_variant&splice_region_variant&intron_variant	HIGH	HEATR1	protein_coding	317	316	0	1	0.999212	1
1	75988490		AC	A	0.001582	frameshift_variant	HIGH	HEATR1	protein_coding	316	315	0	1	0.999209	1
1	76317317		G	GC	0.776	frameshift_variant	HIGH	GPR137B	protein_coding	49	11	38	0	0.996752	1
1	76363268		TA	T	0.003521	frameshift_variant	HIGH	ENSECAG00000015323	protein_coding	142	141	0	1	0.998241	1
1	76452379		G	GCACCAATCGGGCGGAATGCC	0.001592	splice_donor_variant&intron_variant	HIGH	NID1	protein_coding	314	313	0	1	0.999204	1
1	76628773		G	T	0.001577	splice_donor_variant&intron_variant	HIGH	LYST	protein_coding	317	316	0	1	0.999212	1
1	76671811		TG	T	0.001582	frameshift_variant	HIGH	LYST	protein_coding	316	315	0	1	0.999209	1
1	76732110		C	CTA	0.013	frameshift_variant	HIGH	ENSECAG00000003192	protein_coding	317	309	0	8	0.947832	1
1	76732282		CCA	C	0.001587	frameshift_variant	HIGH	ENSECAG00000003192	protein_coding	315	314	0	1	0.999207	1
1	76784497	rs1152270294	C	G	0.046	stop_gained	HIGH	ENSECAG00000039214	protein_coding	317	292	4	21	0.999365	1
1	76883760		G	C	0.001582	splice_acceptor_variant&intron_variant	HIGH	B3GALNT2	protein_coding	316	315	0	1	0.999209	1
1	76887901		C	T	0.001577	stop_gained	HIGH	B3GALNT2	protein_coding	317	316	0	1	0.999212	1
1	76902160		T	TG	0.005	frameshift_variant	HIGH	TBCE	protein_coding	300	297	0	3	0.992528	1
1	76902161		GA	G	0.012	frameshift_variant	HIGH	TBCE	protein_coding	296	291	2	3	0.999988	1
1	76902171		AAAAAG	A	0.008278	frameshift_variant	HIGH	TBCE	protein_coding	302	297	0	5	0.979517	1
1	76906329	rs1138348887	C	T	0.063	splice_donor_variant&intron_variant	HIGH	TBCE	protein_coding	316	282	6	28	0.999688	1
1	77097011		G	GA	0.001577	frameshift_variant	HIGH	ARID4B	protein_coding	317	316	0	1	0.999212	1
1	77097013		G	GAAGAA	0.001577	frameshift_variant	HIGH	ARID4B	protein_coding	317	316	0	1	0.999212	1
1	77125739		C	T	0.001582	stop_gained	HIGH	ARID4B	protein_coding	316	315	0	1	0.999209	1
1	77163491		C	CGAAGAAAGAAACAGAA	0.001859	splice_donor_variant&intron_variant	HIGH	TOMM20	protein_coding	269	268	0	1	0.999071	1
1	77170336		C	CTTCGCACTGTAAACACCCTTCAGGTCATCGATCGTAACACTTCCGTCACCAGT	0.001587	frameshift_variant	HIGH	TOMM20	protein_coding	315	314	0	1	0.999207	1
1	77777451		T	TA	0.003155	frameshift_variant	HIGH	TARBP1	protein_coding	317	315	0	2	0.99685	1
1	78707727		TC	T	0.001577	frameshift_variant	HIGH	MAP3K21	protein_coding	317	316	0	1	0.999212	1
1	79236956		GT	G	0.001582	frameshift_variant	HIGH	MAP10	protein_coding	316	315	0	1	0.999209	1
1	79535186		T	TGG	0.001587	frameshift_variant	HIGH	SIPA1L2	protein_coding	315	314	0	1	0.999207	1
1	80017372		T	TA	0.001582	frameshift_variant	HIGH	ENSECAG00000038907	protein_coding	316	315	0	1	0.999209	1
1	80018383		AG	A	0.032	frameshift_variant	HIGH	ENSECAG00000038907	protein_coding	298	279	0	19	0.736896	1
1	80019701		C	CCA	0.003226	frameshift_variant&stop_lost&splice_region_variant	HIGH	ENSECAG00000038907	protein_coding	310	308	0	2	0.996779	1
1	80019702		TGA	T	0.003226	frameshift_variant	HIGH	ENSECAG00000038907	protein_coding	310	308	0	2	0.996779	1
1	80235037		C	A	0.001592	stop_gained	HIGH	DISC1	protein_coding	314	313	0	1	0.999204	1
1	80585338		CAG	C	0.001577	frameshift_variant	HIGH	GNPAT	protein_coding	317	316	0	1	0.999212	1
1	80678677		GCC	G	0.001786	frameshift_variant	HIGH	TRIM67	protein_coding	280	279	0	1	0.999107	1
1	80925293		TC	T	0.007519	frameshift_variant	HIGH	C1H1orf198	protein_coding	266	262	0	4	0.985074	1
1	80925296		GGGGACTCC	G	0.005618	frameshift_variant	HIGH	C1H1orf198	protein_coding	267	264	0	3	0.991608	1
1	81004399		CGG	C	0.003195	frameshift_variant	HIGH	CAPN9	protein_coding	313	311	0	2	0.99681	1
1	81043613	rs1145461506	G	A	0.011	stop_gained	HIGH	CAPN9	protein_coding	306	299	0	7	0.963649	1
1	81085267	rs1140921409	G	A	0.16	start_lost	HIGH	ENSECAG00000028843	protein_coding	304	227	20	57	0.999952	1
1	81101640		CT	C	0.032	frameshift_variant	HIGH	ENSECAG00000037757	protein_coding	316	298	2	16	0.995594	1
1	81102316	rs1150046992	C	A	0.041	stop_gained	HIGH	ENSECAG00000037757	protein_coding	317	291	0	26	0.586651	1
1	81235237		TG	T	0.001818	frameshift_variant	HIGH	ALOX5	protein_coding	275	274	0	1	0.999092	1
1	81303481		GA	G	0.001582	frameshift_variant	HIGH	MARCHF8	protein_coding	316	315	0	1	0.999209	1
1	81303487		G	GTA	0.001582	frameshift_variant	HIGH	MARCHF8	protein_coding	316	315	0	1	0.999209	1
1	81306475		TG	T	0.001592	frameshift_variant	HIGH	MARCHF8	protein_coding	314	313	0	1	0.999204	1
1	81328152		AG	A	0.011	frameshift_variant	HIGH	MARCHF8	protein_coding	317	311	1	5	0.999285	1
1	81464983		TGC	T	0.001582	frameshift_variant	HIGH	ZFAND4	protein_coding	316	315	0	1	0.999209	1
1	81498767		A	ACT	0.001706	frameshift_variant	HIGH	ENSECAG00000009703	protein_coding	293	292	0	1	0.999148	1
1	81498995		A	AC	0.00495	frameshift_variant	HIGH	ENSECAG00000009703	protein_coding	202	201	1	0	0.999988	1
1	81499366		GA	G	0.003759	frameshift_variant	HIGH	ENSECAG00000009703	protein_coding	266	264	0	2	0.996248	1
1	81499742		GA	G	0.00487	frameshift_variant	HIGH	ENSECAG00000009703	protein_coding	308	305	0	3	0.992722	1
1	81501137		C	CA	0.003597	frameshift_variant	HIGH	ENSECAG00000009703	protein_coding	278	276	0	2	0.99641	1
1	81536531		A	ACC	0.001577	frameshift_variant	HIGH	ENSECAG00000011080	protein_coding	317	316	0	1	0.999212	1
1	81536538		C	CA	0.001577	frameshift_variant	HIGH	ENSECAG00000011080	protein_coding	317	316	0	1	0.999212	1
1	81536551		CTG	C	0.001577	frameshift_variant	HIGH	ENSECAG00000011080	protein_coding	317	316	0	1	0.999212	1
1	81536555		G	GGA	0.001577	frameshift_variant	HIGH	ENSECAG00000011080	protein_coding	317	316	0	1	0.999212	1
1	81538692		C	CTT	0.001597	frameshift_variant	HIGH	ENSECAG00000011080	protein_coding	313	312	0	1	0.999202	1
1	81538695		G	GT	0.001597	frameshift_variant	HIGH	ENSECAG00000011080	protein_coding	313	312	0	1	0.999202	1
1	81541114		CGG	C	0.003165	frameshift_variant	HIGH	ENSECAG00000011080	protein_coding	316	314	0	2	0.99684	1
1	81541118		G	GCA	0.003165	frameshift_variant	HIGH	ENSECAG00000011080	protein_coding	316	314	0	2	0.99684	1
1	81656305		AGC	A	0.001582	frameshift_variant	HIGH	MSMB	protein_coding	316	315	0	1	0.999209	1
1	81673511		T	TTCAAATTC	0.001577	frameshift_variant&splice_region_variant	HIGH	NCOA4	protein_coding	317	316	0	1	0.999212	1
1	81674690		ACCAC	A	0.001577	frameshift_variant	HIGH	NCOA4	protein_coding	317	316	0	1	0.999212	1
1	81674787		T	TTA	0.004747	frameshift_variant	HIGH	NCOA4	protein_coding	316	313	0	3	0.992904	1
1	81676803		CTGTGG	C	0.001577	frameshift_variant	HIGH	NCOA4	protein_coding	317	316	0	1	0.999212	1
1	81676811		T	TGAATA	0.001577	frameshift_variant&stop_gained	HIGH	NCOA4	protein_coding	317	316	0	1	0.999212	1
1	81722634		GAA	G	0.001582	frameshift_variant	HIGH	PARG	protein_coding	316	315	0	1	0.999209	1
1	81722639		G	GCT	0.001582	frameshift_variant	HIGH	PARG	protein_coding	316	315	0	1	0.999209	1
1	81767246		C	T	0.001577	stop_gained	HIGH	PARG	protein_coding	317	316	0	1	0.999212	1
1	81864604	rs1140745874	G	A	0.018	stop_gained	HIGH	OGDHL	protein_coding	314	303	0	11	0.903253	1
1	81864788		A	AAGGGC	0.041	frameshift_variant	HIGH	OGDHL	protein_coding	267	248	3	16	0.998837	1
1	81880558		G	A	0.001618	stop_gained	HIGH	OGDHL	protein_coding	309	308	0	1	0.999191	1
1	81887971		G	A	0.001592	splice_acceptor_variant&intron_variant	HIGH	OGDHL	protein_coding	314	313	0	1	0.999204	1
1	82088478		TG	T	0.001577	frameshift_variant	HIGH	ERCC6	protein_coding	317	316	0	1	0.999212	1
1	82109930		CT	C	0.003165	frameshift_variant	HIGH	ERCC6	protein_coding	316	315	1	0	0.999995	1
1	82128879		CCA	C	0.001592	frameshift_variant	HIGH	ERCC6	protein_coding	314	313	0	1	0.999204	1
1	82400174		AAGTGAGCG	A	0.001582	frameshift_variant&stop_lost&splice_region_variant	HIGH	ENSECAG00000031209	protein_coding	316	315	0	1	0.999209	1
1	82563590		A	AAG	0.003175	splice_donor_variant&intron_variant	HIGH	WDFY4	protein_coding	315	313	0	2	0.99683	1
1	82563594		C	CAT	0.001587	frameshift_variant	HIGH	WDFY4	protein_coding	315	314	0	1	0.999207	1
1	82563597		AGG	A	0.001587	frameshift_variant	HIGH	WDFY4	protein_coding	315	314	0	1	0.999207	1
1	82563600		C	CAATT	0.001587	frameshift_variant	HIGH	WDFY4	protein_coding	315	314	0	1	0.999207	1
1	82797501		TG	T	0.001618	frameshift_variant	HIGH	WDFY4	protein_coding	309	308	0	1	0.999191	1
1	82804443		G	GC	0.001592	frameshift_variant	HIGH	WDFY4	protein_coding	314	313	0	1	0.999204	1
1	82808582		GGC	G	0.001582	frameshift_variant	HIGH	WDFY4	protein_coding	316	315	0	1	0.999209	1
1	82808585		A	ATG	0.001582	frameshift_variant	HIGH	WDFY4	protein_coding	316	315	0	1	0.999209	1
1	83053840		GGT	G	0.001634	splice_donor_variant&intron_variant	HIGH	ARHGAP22	protein_coding	306	305	0	1	0.999183	1
1	83185934		G	A	0.003165	stop_gained	HIGH	ENSECAG00000021587	protein_coding	316	314	0	2	0.99684	1
1	83259973		A	AGAGT	0.003165	frameshift_variant&stop_gained	HIGH	FRMPD2	protein_coding	316	314	0	2	0.99684	1
1	83319722	rs394867163	T	C	0.99	stop_lost	HIGH	FRMPD2	protein_coding	314	0	308	6	0.595309	1
1	83452741		ACT	A	0.003521	frameshift_variant	HIGH	ENSECAG00000042405	protein_coding	284	282	0	2	0.996485	1
1	83452804		C	CAACCA	0.001761	frameshift_variant	HIGH	ENSECAG00000042405	protein_coding	284	283	0	1	0.99912	1
1	83453154		CAA	C	0.001608	frameshift_variant	HIGH	ENSECAG00000042405	protein_coding	311	310	0	1	0.999196	1
1	83453163		AAT	A	0.006431	frameshift_variant	HIGH	ENSECAG00000042405	protein_coding	311	307	0	4	0.98722	1
1	83453174		CA	C	0.001613	frameshift_variant	HIGH	ENSECAG00000042405	protein_coding	310	309	0	1	0.999194	1
1	83453480		G	GA	0.195	frameshift_variant	HIGH	ENSECAG00000042405	protein_coding	307	194	7	106	0.100286	1
1	83453520		CA	C	0.029	frameshift_variant	HIGH	ENSECAG00000042405	protein_coding	308	290	0	18	0.771717	1
1	83454007		G	GA	0.003247	frameshift_variant	HIGH	ENSECAG00000042405	protein_coding	308	306	0	2	0.996758	1
1	83454624		AT	A	0.011	frameshift_variant	HIGH	ENSECAG00000042405	protein_coding	309	303	1	5	0.99932	1
1	83539809	rs1138643074	C	A	0.004762	splice_donor_variant&intron_variant	HIGH	ENSECAG00000028941	pseudogene	315	312	0	3	0.992882	1
1	83776165		TC	T	0.001582	frameshift_variant	HIGH	RBP3	protein_coding	316	315	0	1	0.999209	1
1	83823041		CT	C	0.004823	frameshift_variant	HIGH	ENSECAG00000037135	protein_coding	311	308	0	3	0.992792	1
1	84266078		T	C	0.001587	start_lost	HIGH	SHLD2	protein_coding	315	314	0	1	0.999207	1
1	84320208		TC	T	0.002242	frameshift_variant	HIGH	ENSECAG00000007371	protein_coding	223	222	0	1	0.99888	1
1	84320210		GT	G	0.002212	frameshift_variant	HIGH	ENSECAG00000007371	protein_coding	226	225	0	1	0.998895	1
1	84320217		CCGCG	C	0.00431	frameshift_variant	HIGH	ENSECAG00000007371	protein_coding	232	230	0	2	0.9957	1
1	84384127		CG	C	0.001592	frameshift_variant	HIGH	ADIRF	protein_coding	314	313	0	1	0.999204	1
1	84384134		C	CA	0.001603	frameshift_variant	HIGH	ADIRF	protein_coding	312	311	0	1	0.999199	1
1	84384945		GCCCTCTCACCACCTCCT	G	0.042	frameshift_variant	HIGH	ENSECAG00000037421	protein_coding	310	286	2	22	0.981921	1
1	84385110		A	T	0.019	stop_gained	HIGH	ENSECAG00000037421	protein_coding	314	303	1	10	0.994057	1
1	84789632		AAT	A	0.001577	frameshift_variant	HIGH	WAPL	protein_coding	317	316	0	1	0.999212	1
1	86597307		CCGTCCCGG	C	0.001754	frameshift_variant	HIGH	LRIT1	protein_coding	285	284	0	1	0.999124	1
1	86668110		CTGGA	C	0.003155	splice_acceptor_variant&splice_region_variant&intron_variant	HIGH	GHITM	protein_coding	317	315	0	2	0.99685	1
1	86673228		A	ATTTTAAATATTTTTTCCATCGATGGTTCCAATGCTGCCTCTTTGAGTTCTTGGCCAGTTCT	0.001577	splice_acceptor_variant&intron_variant	HIGH	GHITM	protein_coding	317	316	0	1	0.999212	1
1	88570094		T	TG	0.001767	frameshift_variant	HIGH	NRG3	protein_coding	283	282	0	1	0.999117	1
1	89689281		TG	T	0.001689	frameshift_variant	HIGH	ENSECAG00000029786	protein_coding	296	295	0	1	0.999156	1
1	89690185		TG	T	0.001678	frameshift_variant	HIGH	ENSECAG00000029786	protein_coding	298	297	0	1	0.999161	1
1	89690946		CCCTTGTCT	C	0.007772	frameshift_variant	HIGH	ENSECAG00000029786	protein_coding	193	190	0	3	0.988409	1
1	89691056		CT	C	0.003759	frameshift_variant	HIGH	ENSECAG00000029786	protein_coding	266	264	0	2	0.996248	1
1	89691473		TGA	T	0.003247	frameshift_variant	HIGH	ENSECAG00000029786	protein_coding	308	307	1	0	0.999995	1
1	89691772		CTTCTT	C	0.001613	frameshift_variant	HIGH	ENSECAG00000029786	protein_coding	310	309	0	1	0.999194	1
1	89692124		CTT	C	0.001587	frameshift_variant	HIGH	ENSECAG00000029786	protein_coding	315	314	0	1	0.999207	1
1	90047467		CGGTCACAGGCG	C	0.00369	frameshift_variant	HIGH	ENSECAG00000033710	protein_coding	271	269	0	2	0.996317	1
1	90047543		GC	G	0.007463	frameshift_variant	HIGH	ENSECAG00000033710	protein_coding	268	265	1	2	0.99989	1
1	90047677		G	A	0.003279	stop_gained	HIGH	ENSECAG00000033710	protein_coding	305	303	0	2	0.996726	1
1	90047820		T	TAG	0.082	frameshift_variant	HIGH	ENSECAG00000033710	protein_coding	310	259	0	51	0.123504	1
1	90047822		C	CAGAGTAGA	0.084	frameshift_variant	HIGH	ENSECAG00000033710	protein_coding	309	257	0	52	0.112137	1
1	90047824		T	TA	0.084	frameshift_variant	HIGH	ENSECAG00000033710	protein_coding	308	256	0	52	0.112934	1
1	90216163		A	AG	0.022	frameshift_variant	HIGH	ENSECAG00000041043	protein_coding	23	22	0	1	0.988927	1
1	90508237	rs394517902	T	G	0.367	splice_donor_variant&intron_variant	HIGH	ENSECAG00000042443	pseudogene	308	140	58	110	0.996729	1
1	90810745		GT	G	0.001587	frameshift_variant	HIGH	STARD5	protein_coding	315	314	0	1	0.999207	1
1	90922712	rs397197820	A	G	0.801	splice_donor_variant&intron_variant	HIGH	ENSECAG00000040703	pseudogene	309	26	212	71	0.955584	1
1	90948580	rs1136657231	G	A	0.154	stop_gained	HIGH	CFAP161	protein_coding	308	231	18	59	0.999824	1
1	90956130		TGCCCG	T	0.001582	frameshift_variant	HIGH	CFAP161	protein_coding	316	315	0	1	0.999209	1
1	90956141		A	ACGGGC	0.001577	frameshift_variant	HIGH	CFAP161	protein_coding	317	316	0	1	0.999212	1
1	90958897		TC	T	0.126	frameshift_variant	HIGH	CFAP161	protein_coding	282	219	8	55	0.962074	1
1	91072509		GCGGCA	G	0.001613	frameshift_variant	HIGH	MESD	protein_coding	310	309	0	1	0.999194	1
1	91109716		ACTGCAGAGAGAAGATGTCTGAGAAGAGATGTCCAGAGACAGCCTCCTACAGAGGGCCAAGCACACAGACAGTTGCTCTTAC	A	0.001587	splice_acceptor_variant&splice_donor_variant&splice_region_variant&intron_variant	HIGH	CEMIP	protein_coding	315	314	0	1	0.999207	1
1	91113843		TGAGAGGTTGCCCTGGAGTGTGCGTGTCCGAGGGTGATTACCTGGCA	T	0.001582	splice_donor_variant&disruptive_inframe_deletion&splice_region_variant&intron_variant	HIGH	CEMIP	protein_coding	316	315	0	1	0.999209	1
1	91118251		A	ATCAACAAG	0.003175	frameshift_variant&stop_gained&splice_region_variant	HIGH	CEMIP	protein_coding	315	313	0	2	0.99683	1
1	91136757		G	GAT	0.004762	frameshift_variant	HIGH	CEMIP	protein_coding	315	312	0	3	0.992882	1
1	91136758		CCT	C	0.004762	frameshift_variant	HIGH	CEMIP	protein_coding	315	312	0	3	0.992882	1
1	91149921		GCCGC	G	0.004777	frameshift_variant	HIGH	CEMIP	protein_coding	314	311	0	3	0.99286	1
1	91149931		T	TTCTG	0.003185	frameshift_variant	HIGH	CEMIP	protein_coding	314	312	0	2	0.99682	1
1	91252103		GACTTAC	G	0.019	splice_donor_variant&splice_region_variant&intron_variant	HIGH	ABHD17C	protein_coding	315	303	0	12	0.892494	1
1	91252290		C	CGGG	0.001577	splice_acceptor_variant&intron_variant	HIGH	ABHD17C	protein_coding	317	316	0	1	0.999212	1
1	91297203		TG	T	0.003546	frameshift_variant	HIGH	ABHD17C	protein_coding	141	140	0	1	0.998229	1
1	91380673		GC	G	0.001623	frameshift_variant	HIGH	ARNT2	protein_coding	308	307	0	1	0.999189	1
1	91673074		TAC	T	0.025	splice_donor_variant&intron_variant	HIGH	ENSECAG00000042664	pseudogene	317	301	0	16	0.820217	1
1	92053961		CT	C	0.019	frameshift_variant	HIGH	SH3GL3	protein_coding	317	307	2	8	0.999773	1
1	92320063		C	CG	0.962	frameshift_variant	HIGH	BNC1	protein_coding	53	2	51	0	0.913233	1
1	92430569		TG	T	0.005102	frameshift_variant	HIGH	ENSECAG00000037870	protein_coding	98	97	0	1	0.997452	1
1	92431033		ATTGCTTT	A	0.002857	frameshift_variant	HIGH	ENSECAG00000037870	protein_coding	175	174	0	1	0.998573	1
1	92431042		G	GAAAAA	0.003067	frameshift_variant	HIGH	ENSECAG00000037870	protein_coding	163	162	0	1	0.998468	1
1	92432034		C	CT	0.038	frameshift_variant	HIGH	ENSECAG00000037870	protein_coding	317	296	3	18	0.998746	1
1	92439032		GAA	G	0.003165	frameshift_variant	HIGH	HDGFL3	protein_coding	316	315	1	0	0.999995	1
1	92439572		A	AAGAAATCCTCTAAACAGTCCCGGAAATCTCC	0.003155	frameshift_variant	HIGH	HDGFL3	protein_coding	317	315	0	2	0.99685	1
1	92689543		CG	C	0.001712	frameshift_variant	HIGH	HOMER2	protein_coding	292	291	0	1	0.999145	1
1	92689631		CCTCT	C	0.001667	frameshift_variant	HIGH	HOMER2	protein_coding	300	299	0	1	0.999167	1
1	92689638		T	TCCCG	0.001678	frameshift_variant	HIGH	HOMER2	protein_coding	298	297	0	1	0.999161	1
1	92689639		G	GC	0.001678	frameshift_variant	HIGH	HOMER2	protein_coding	298	297	0	1	0.999161	1
1	92689640		G	GC	0.001678	frameshift_variant	HIGH	HOMER2	protein_coding	298	297	0	1	0.999161	1
1	92689650		CA	C	0.001678	frameshift_variant	HIGH	HOMER2	protein_coding	298	297	0	1	0.999161	1
1	92689782		GCTCCCTCCACACTCCTCCTCTCCTGGCCCCTCCTCCCA	G	0.054	frameshift_variant	HIGH	HOMER2	protein_coding	242	221	5	16	0.99991	1
1	92689844		C	T	0.001667	stop_gained	HIGH	HOMER2	protein_coding	300	299	0	1	0.999167	1
1	92727345		G	GC	0.003472	frameshift_variant	HIGH	WHAMM	protein_coding	144	143	0	1	0.998266	1
1	92727347		C	CCA	0.003472	frameshift_variant	HIGH	WHAMM	protein_coding	144	143	0	1	0.998266	1
1	92758632		G	GTGGT	0.011	frameshift_variant	HIGH	FSD2	protein_coding	315	308	0	7	0.9626	1
1	92808603		GC	G	0.001923	frameshift_variant	HIGH	AP3B2	protein_coding	260	259	0	1	0.999039	1
1	92835979		G	T	0.001582	splice_donor_variant&intron_variant	HIGH	AP3B2	protein_coding	316	315	0	1	0.999209	1
1	93253121		C	CACCGG	0.029	frameshift_variant	HIGH	ZNF592	protein_coding	122	116	1	5	0.995118	1
1	93253209		GC	G	0.065	frameshift_variant	HIGH	ZNF592	protein_coding	139	125	4	10	0.999661	1
1	93268999		C	A	0.001618	stop_gained	HIGH	ZNF592	protein_coding	309	308	0	1	0.999191	1
1	93275852		C	CAGCCCCTCTGTCTCCTCTG	0.001582	splice_acceptor_variant&intron_variant	HIGH	ZNF592	protein_coding	316	315	0	1	0.999209	1
1	93282235		G	GAA	0.001656	frameshift_variant	HIGH	ZNF592	protein_coding	302	301	0	1	0.999172	1
1	93283535		T	TA	0.001587	frameshift_variant	HIGH	ZNF592	protein_coding	315	314	0	1	0.999207	1
1	93283538		AG	A	0.001587	frameshift_variant	HIGH	ZNF592	protein_coding	315	314	0	1	0.999207	1
1	93378384		T	TG	0.003155	frameshift_variant	HIGH	SEC11A	protein_coding	317	315	0	2	0.99685	1
1	93378396		TCC	T	0.003155	frameshift_variant	HIGH	SEC11A	protein_coding	317	315	0	2	0.99685	1
1	93378402		CT	C	0.003165	frameshift_variant	HIGH	SEC11A	protein_coding	316	314	0	2	0.99684	1
1	93387880		GC	G	0.001805	frameshift_variant	HIGH	NMB	protein_coding	277	276	0	1	0.999098	1
1	93390546		AAGGTG	A	0.016	frameshift_variant	HIGH	NMB	protein_coding	316	308	2	6	0.999918	1
1	93390552		C	CACAA	0.016	frameshift_variant	HIGH	NMB	protein_coding	315	307	2	6	0.999918	1
1	93415332		GTGGAT	G	0.013	frameshift_variant	HIGH	ENSECAG00000012271	protein_coding	315	310	3	2	1	1
1	93415338		CCA	C	0.013	frameshift_variant	HIGH	ENSECAG00000012271	protein_coding	315	310	3	2	1	1
1	93560632		GGTGTAC	G	0.001592	frameshift_variant&splice_donor_variant&splice_region_variant&intron_variant	HIGH	IQGAP1	protein_coding	314	313	0	1	0.999204	1
1	93563843		G	GTCACAGTGGAGAGGATACAAGCAGAAGAAGGCATATCAAGATCGGTTAGCTTACCTGC	0.001577	splice_donor_variant&intron_variant	HIGH	IQGAP1	protein_coding	317	316	0	1	0.999212	1
1	93571574		CGTGAGTGCCATCAGCTGTGACCCCAGATAGAGCCCAGCATTAGTGCTCTTCTGTTCCCGGGCCCTTCTCACTTAAGTTTCGTCCCTCCCACAG	C	0.003165	splice_acceptor_variant&splice_donor_variant&splice_region_variant&intron_variant	HIGH	IQGAP1	protein_coding	316	314	0	2	0.99684	1
1	93698377		G	A	0.001608	splice_acceptor_variant&intron_variant	HIGH	CRTC3	protein_coding	311	310	0	1	0.999196	1
1	93698494		GC	G	0.001706	frameshift_variant	HIGH	CRTC3	protein_coding	293	292	0	1	0.999148	1
1	93799795		G	T	0.001582	splice_acceptor_variant&intron_variant	HIGH	BLM	protein_coding	316	315	0	1	0.999209	1
1	93897189		TGTGAGGAGGTGGGGCAGGGAGGCAGCTGTCCCTGCTAAGGGGTGTCTAGCGGCAGTCCTGTTCTGCCAGTGTAGTCAGGCTGCTCCTGATGATGGCCATGTCCTTTCCAG	T	0.004792	splice_acceptor_variant&splice_donor_variant&splice_region_variant&intron_variant	HIGH	FURIN	protein_coding	313	310	0	3	0.992838	1
1	93901805	rs1136915500	C	T	0.00487	stop_gained	HIGH	FURIN	protein_coding	308	305	0	3	0.992722	1
1	93901871	rs396585467	C	T	0.092	stop_gained	HIGH	FURIN	protein_coding	304	252	4	48	0.882053	1
1	93925349		TGCAGGTAAGAGTTAGAGCTGGCAGGGACCTACGGTGGCCGTGGATGGGGCTCTGAGCTGCTCTCCTGCCCG	T	0.001597	frameshift_variant&splice_donor_variant&splice_region_variant&intron_variant	HIGH	MAN2A2	protein_coding	313	312	0	1	0.999202	1
1	93950812		GCTCCTGCTGCACCC	G	0.001597	frameshift_variant	HIGH	UNC45A	protein_coding	313	312	0	1	0.999202	1
1	93971868		TGCCGC	T	0.001592	frameshift_variant	HIGH	RCCD1	protein_coding	314	313	0	1	0.999204	1
1	94045351		TG	T	0.001587	frameshift_variant	HIGH	NGRN	protein_coding	315	314	0	1	0.999207	1
1	94074334		TGGTAACACCACCCCTTCCCACATGGTCTTTGTGCTGGTCCTGCTGGGGAGCTGGGGGTCATCCTTGGAGCTCATCTTGACCCTATCCTTTTTGGCCTCCTGTGACTGCTCTCTA	T	0.00641	frameshift_variant&splice_acceptor_variant&splice_donor_variant&splice_region_variant&intron_variant	HIGH	CIB1	protein_coding	312	308	0	4	0.987262	1
1	94077121		CTA	C	0.001618	frameshift_variant	HIGH	SEMA4B	protein_coding	309	308	0	1	0.999191	1
1	94160996		C	CAGTG	0.008264	frameshift_variant	HIGH	IDH2	protein_coding	242	240	2	0	0.999999	1
1	94161003		AG	A	0.008264	frameshift_variant	HIGH	IDH2	protein_coding	242	240	2	0	0.999999	1
1	94171801		CCAGGTTGGCCGCGGCGGGTGTGGACTCTGCTGGCCTGGGACCCCTACCCGGAGCCCCTGGCCTGAGCCGCCCTCTTGTCTCTG	C	0.008013	splice_donor_variant&conservative_inframe_deletion&splice_region_variant&intron_variant	HIGH	IDH2	protein_coding	312	307	0	5	0.980166	1
1	94172997		G	GCAC	0.003185	splice_donor_variant&intron_variant	HIGH	IDH2	protein_coding	314	312	0	2	0.99682	1
1	94175126		TCAGGTGAGTGCAGAGAGTGGGGCCTGAGCTGGCCCATGGCAGGTTCTGGACCCTGGCTCTGCACAGCTGGGGTTTCACTCTGCCCCGTCTGTCCCCTG	T	0.003205	splice_donor_variant&disruptive_inframe_deletion&splice_region_variant&intron_variant	HIGH	IDH2	protein_coding	312	310	0	2	0.9968	1
1	94188368		TCACTACGGCTGCTCGG	T	0.1	frameshift_variant	HIGH	ZNF710	protein_coding	301	249	8	44	0.996319	1
1	94347820		CT	C	0.003165	frameshift_variant	HIGH	ENSECAG00000034460	protein_coding	316	314	0	2	0.99684	1
1	94414177		TC	T	0.001639	frameshift_variant	HIGH	ENSECAG00000036248	protein_coding	305	304	0	1	0.999181	1
1	94414443		G	GC	0.001592	frameshift_variant	HIGH	ENSECAG00000036248	protein_coding	314	313	0	1	0.999204	1
1	94414448		GC	G	0.001592	frameshift_variant	HIGH	ENSECAG00000036248	protein_coding	314	313	0	1	0.999204	1
1	94444578		G	GC	0.103	frameshift_variant	HIGH	ENSECAG00000037098	protein_coding	175	150	11	14	1	1
1	94444701		TG	T	0.004	frameshift_variant	HIGH	ENSECAG00000037098	protein_coding	250	248	0	2	0.996008	1
1	94445178		TG	T	0.00996	frameshift_variant	HIGH	ENSECAG00000037098	protein_coding	251	247	1	3	0.999696	1
1	94467403		CG	C	0.064	frameshift_variant	HIGH	ENSECAG00000028467	protein_coding	311	271	0	40	0.27902	1
1	94546947		G	T	0.08	stop_gained	HIGH	ENSECAG00000029256	protein_coding	232	199	4	29	0.9825	1
1	94648179		CG	C	0.549	frameshift_variant	HIGH	KIF7	protein_coding	113	36	47	30	0.996376	1
1	94659522		G	A	0.001592	splice_donor_variant&intron_variant	HIGH	KIF7	protein_coding	314	313	0	1	0.999204	1
1	94659523		T	A	0.001592	splice_donor_variant&intron_variant	HIGH	KIF7	protein_coding	314	313	0	1	0.999204	1
1	94700732		CG	C	0.004386	frameshift_variant	HIGH	TICRR	protein_coding	228	227	1	0	0.99999	1
1	94792264	rs1141061123	C	T	0.136	stop_gained	HIGH	RHCG	protein_coding	308	239	15	54	0.999752	1
1	94792378	rs1138536809	G	T	0.023	stop_gained	HIGH	RHCG	protein_coding	306	293	1	12	0.988261	1
1	94924778		C	CCA	0.003195	frameshift_variant	HIGH	POLG	protein_coding	313	311	0	2	0.99681	1
1	94924781		TGC	T	0.003205	frameshift_variant	HIGH	POLG	protein_coding	312	310	0	2	0.9968	1
1	94927231		A	AT	0.003165	frameshift_variant	HIGH	FANCI	protein_coding	316	314	0	2	0.99684	1
1	94984430		TA	T	0.001597	frameshift_variant	HIGH	ENSECAG00000041628	protein_coding	313	312	0	1	0.999202	1
1	95017931	rs394627258	C	T	0.14	start_lost	HIGH	FANCI	protein_coding	307	236	15	56	0.999552	1
1	95053636		C	CTATTTTCTGTT	0.001582	frameshift_variant	HIGH	ABHD2	protein_coding	316	315	0	1	0.999209	1
1	95221924		C	T	0.208	stop_gained	HIGH	ENSECAG00000018875	protein_coding	178	121	17	40	0.99922	1
1	95234226		G	A	0.00639	stop_gained	HIGH	ENSECAG00000018875	protein_coding	313	309	0	4	0.987301	1
1	95251629		C	CATGTT	0.003546	frameshift_variant	HIGH	ENSECAG00000018875	protein_coding	282	280	0	2	0.99646	1
1	95251631		CGCAGG	C	0.003546	frameshift_variant	HIGH	ENSECAG00000018875	protein_coding	282	280	0	2	0.99646	1
1	95252144		GC	G	0.004808	frameshift_variant	HIGH	ENSECAG00000018875	protein_coding	312	310	1	1	0.999974	1
1	95542517		A	ACCAT	0.001587	frameshift_variant	HIGH	DET1	protein_coding	315	314	0	1	0.999207	1
1	97241741	rs1140509041	C	T	0.019	splice_donor_variant&intron_variant	HIGH	AGBL1	protein_coding	317	305	0	12	0.89185	1
1	97601536		A	AGACTGAGCTT	0.001587	frameshift_variant	HIGH	AGBL1	protein_coding	315	314	0	1	0.999207	1
1	97681808	rs1146464593	T	G	0.288	splice_acceptor_variant&intron_variant	HIGH	AGBL1	protein_coding	314	160	27	127	0.626893	1
1	97994444		GT	G	0.009615	frameshift_variant	HIGH	AKAP13	protein_coding	312	306	0	6	0.971567	1
1	97994448		GCGGCC	G	0.009615	frameshift_variant	HIGH	AKAP13	protein_coding	312	306	0	6	0.971567	1
1	98133769		C	CA	0.001577	frameshift_variant	HIGH	AKAP13	protein_coding	317	316	0	1	0.999212	1
1	99345085		GGT	G	0.001582	frameshift_variant	HIGH	SLCO3A1	protein_coding	316	315	0	1	0.999209	1
1	100144432		C	CT	0.001931	frameshift_variant&splice_region_variant	HIGH	RGMA	protein_coding	259	258	0	1	0.999035	1
1	100185230		T	C	0.003205	splice_donor_variant&intron_variant	HIGH	ENSECAG00000029508	pseudogene	312	310	0	2	0.9968	1
1	100185911	rs394142387	G	T	0.271	splice_donor_variant&intron_variant	HIGH	ENSECAG00000029508	pseudogene	303	171	32	100	0.984279	1
1	102890915		C	T	0.001582	splice_acceptor_variant&intron_variant	HIGH	ENSECAG00000037108	pseudogene	316	315	0	1	0.999209	1
1	102962902	rs1145059016	T	C	0.033	splice_acceptor_variant&intron_variant	HIGH	ENSECAG00000035143	pseudogene	317	297	1	19	0.952592	1
1	103010706		A	AG	0.485	frameshift_variant	HIGH	NR2F2	protein_coding	307	97	88	122	0.984276	1
1	104100246		A	C	0.003155	splice_donor_variant&intron_variant	HIGH	ENSECAG00000037031	pseudogene	317	315	0	2	0.99685	1
1	104482499		TTA	T	0.001582	frameshift_variant	HIGH	ARRDC4	protein_coding	316	315	0	1	0.999209	1
1	104981012		C	A	0.001597	start_lost	HIGH	ENSECAG00000017976	protein_coding	313	312	0	1	0.999202	1
1	105606327		TG	T	0.009836	frameshift_variant	HIGH	LRRC28	protein_coding	305	299	0	6	0.970922	1
1	107085484		CTG	C	0.001582	frameshift_variant	HIGH	LRRK1	protein_coding	316	315	0	1	0.999209	1
1	107214293		TC	T	0.001582	frameshift_variant	HIGH	CHSY1	protein_coding	316	315	0	1	0.999209	1
1	107214298		G	GT	0.001582	frameshift_variant	HIGH	CHSY1	protein_coding	316	315	0	1	0.999209	1
1	107311335		A	AAGTTGTTTCAGTTTTTCCTTATGCTTTTCAACTTGCGCATTTAGTTCTTCTTGCATTTTCAGTCGAGC	0.001582	frameshift_variant&stop_gained&splice_region_variant	HIGH	SELENOS	protein_coding	316	315	0	1	0.999209	1
1	107368211		GC	G	0.001582	frameshift_variant	HIGH	PCSK6	protein_coding	316	315	0	1	0.999209	1
1	107731407	rs1142767378	T	G	0.174	splice_acceptor_variant&intron_variant	HIGH	TARS3	protein_coding	314	228	23	63	0.99996	1
1	108107713		AGAAC	A	0.003155	frameshift_variant	HIGH	TJP1	protein_coding	317	316	1	0	0.999995	1
1	108120245		TC	T	0.004762	frameshift_variant	HIGH	TJP1	protein_coding	315	312	0	3	0.992882	1
1	108994675		A	AAT	0.001582	frameshift_variant	HIGH	MPHOSPH10	protein_coding	316	315	0	1	0.999209	1
1	108994802		GT	G	0.001582	frameshift_variant	HIGH	MPHOSPH10	protein_coding	316	315	0	1	0.999209	1
1	109020910		TGA	T	0.001577	frameshift_variant	HIGH	FAN1	protein_coding	317	316	0	1	0.999212	1
1	109045513		CT	C	0.001582	frameshift_variant	HIGH	FAN1	protein_coding	316	315	0	1	0.999209	1
1	109045543		CTG	C	0.001582	frameshift_variant	HIGH	FAN1	protein_coding	316	315	0	1	0.999209	1
1	109076533		A	AATGAGCTATTGCAAGGCATACCTAGGAAAAATTCTACATTTAGAATTTGATTTTAAT	0.009464	stop_gained&conservative_inframe_insertion	HIGH	MTMR10	protein_coding	317	311	0	6	0.972005	1
1	109442094		ACTGGGGCCTGGGGC	A	0.184	frameshift_variant	HIGH	ENSECAG00000028882	protein_coding	310	215	19	76	0.995031	1
1	109450027		A	AAAGC	0.002326	frameshift_variant	HIGH	KLF13	protein_coding	215	214	0	1	0.998837	1
1	110679184		G	GTA	0.001587	frameshift_variant	HIGH	NDN	protein_coding	315	314	0	1	0.999207	1
1	110679188		GGT	G	0.001587	frameshift_variant	HIGH	NDN	protein_coding	315	314	0	1	0.999207	1
1	110679214		C	CAT	0.003185	frameshift_variant	HIGH	NDN	protein_coding	314	312	0	2	0.99682	1
1	110679215		TGC	T	0.003185	frameshift_variant	HIGH	NDN	protein_coding	314	312	0	2	0.99682	1
1	111309674		G	GGGACCGCTTACACCTGAGACGGACTACGGAACAGCACGTACCAGAGGTTGAAGTGCAAGTCAAACGTAGAAGGACGGCCTCACTGAGCAATCAAGAGT	0.001597	splice_donor_variant&intron_variant	HIGH	ENSECAG00000029275	protein_coding	313	312	0	1	0.999202	1
1	111731958		CCT	C	0.003175	frameshift_variant	HIGH	UBE3A	protein_coding	315	313	0	2	0.99683	1
1	112056189		AAT	A	0.001592	frameshift_variant	HIGH	ATP10A	protein_coding	314	313	0	1	0.999204	1
1	112056195		A	ACC	0.001592	frameshift_variant	HIGH	ATP10A	protein_coding	314	313	0	1	0.999204	1
1	112056508		T	TGA	0.001577	frameshift_variant	HIGH	ATP10A	protein_coding	317	316	0	1	0.999212	1
1	112056512		T	TCC	0.001577	frameshift_variant	HIGH	ATP10A	protein_coding	317	316	0	1	0.999212	1
1	112056514		CCG	C	0.001577	frameshift_variant	HIGH	ATP10A	protein_coding	317	316	0	1	0.999212	1
1	112056535		C	CCCGAG	0.001577	frameshift_variant	HIGH	ATP10A	protein_coding	317	316	0	1	0.999212	1
1	112056539		T	TTC	0.001582	frameshift_variant	HIGH	ATP10A	protein_coding	316	315	0	1	0.999209	1
1	112232384		CG	C	0.002564	frameshift_variant	HIGH	ATP10A	protein_coding	195	194	0	1	0.998719	1
1	113968039		CCT	C	0.001701	frameshift_variant	HIGH	ENSECAG00000042034	protein_coding	294	293	0	1	0.99915	1
1	114590464		CTG	C	0.001577	frameshift_variant	HIGH	HERC2	protein_coding	317	316	0	1	0.999212	1
1	114647834		A	AGT	0.001582	frameshift_variant	HIGH	HERC2	protein_coding	316	315	0	1	0.999209	1
1	114647836		GGA	G	0.001582	frameshift_variant	HIGH	HERC2	protein_coding	316	315	0	1	0.999209	1
1	114686781		G	A	0.001587	stop_gained	HIGH	HERC2	protein_coding	315	314	0	1	0.999207	1
1	114709036		C	CACCCTAGCAAGTCATAATGAATCCT	0.001582	frameshift_variant&stop_gained	HIGH	HERC2	protein_coding	316	315	0	1	0.999209	1
1	114746521		TG	T	0.001582	frameshift_variant&splice_region_variant	HIGH	HERC2	protein_coding	316	315	0	1	0.999209	1
1	114946929		GA	G	0.004747	frameshift_variant	HIGH	NIPA2	protein_coding	316	313	0	3	0.992904	1
1	114970238		A	AC	0.001577	frameshift_variant	HIGH	CYFIP1	protein_coding	317	316	0	1	0.999212	1
1	114995100		GA	G	1	frameshift_variant	HIGH	CYFIP1	protein_coding	1	0	1	0	1	1
1	115000595		TA	T	0.667	frameshift_variant	HIGH	CYFIP1	protein_coding	6	2	4	0	0.934198	1
1	115197351		G	GC	0.974	frameshift_variant&splice_region_variant	HIGH	TUBGCP5	protein_coding	151	4	147	0	0.953938	1
1	115197356		C	CG	0.961	frameshift_variant&splice_region_variant	HIGH	TUBGCP5	protein_coding	153	6	147	0	0.979299	1
1	115197365		GA	G	1	splice_donor_variant&splice_region_variant&intron_variant	HIGH	TUBGCP5	protein_coding	147	0	147	0	1	1
1	115293393		TC	T	0.003175	frameshift_variant	HIGH	ENSECAG00000043236	protein_coding	315	313	0	2	0.99683	1
1	116144814		CGGGA	C	0.002488	frameshift_variant	HIGH	ENSECAG00000031395	protein_coding	201	200	0	1	0.998757	1
1	116251292		C	CT	0.001577	frameshift_variant	HIGH	ENSECAG00000005186	protein_coding	317	316	0	1	0.999212	1
1	116745429		GA	G	0.001587	frameshift_variant	HIGH	ADAMTS7	protein_coding	315	314	0	1	0.999207	1
1	116745480		C	G	0.001592	stop_gained	HIGH	ADAMTS7	protein_coding	314	313	0	1	0.999204	1
1	116908015		G	GCCCGCCCCAC	0.052	frameshift_variant	HIGH	CIB2	protein_coding	134	121	1	12	0.94847	1
1	117029152	rs396978892	G	T	0.177	stop_gained	HIGH	DNAJA4	protein_coding	296	215	24	57	0.999991	1
1	117057169		CT	C	0.001577	frameshift_variant	HIGH	WDR61	protein_coding	317	316	0	1	0.999212	1
1	117106674		GTGCCCAGCGGCGGCTTC	G	0.054	frameshift_variant	HIGH	ENSECAG00000030224	protein_coding	297	271	6	20	0.999968	1
1	117291898		G	GCAGCTGTGTCAATGTTGAAACAAGACTATAAAGAAGGAGAAA	0.001582	splice_donor_variant&intron_variant	HIGH	PSMA4	protein_coding	316	315	0	1	0.999209	1
1	117794444		G	GC	0.001603	frameshift_variant	HIGH	TMEM266	protein_coding	312	311	0	1	0.999199	1
1	117924436		TCTGGGAATTAAACACATTTGATAAACACATTTCATAATATTTTCATATTCATATATTCAAGCGTAATTTAGACATTACATTTTTTCCACTGGAAAACCTTAC	T	0.001577	splice_acceptor_variant&splice_donor_variant&splice_region_variant&intron_variant	HIGH	ETFA	protein_coding	317	316	0	1	0.999212	1
1	118051081		CTG	C	0.001577	frameshift_variant	HIGH	SCAPER	protein_coding	317	316	0	1	0.999212	1
1	118143506		TTG	T	0.001577	frameshift_variant	HIGH	SCAPER	protein_coding	317	316	0	1	0.999212	1
1	118494416		C	CA	0.002146	frameshift_variant	HIGH	RCN2	protein_coding	233	232	0	1	0.998928	1
1	118494418		CT	C	0.002128	frameshift_variant	HIGH	RCN2	protein_coding	235	234	0	1	0.998936	1
1	118494446		CG	C	0.002058	frameshift_variant	HIGH	RCN2	protein_coding	243	242	0	1	0.998971	1
1	118739830		GT	G	0.001577	frameshift_variant	HIGH	PEAK1	protein_coding	317	316	0	1	0.999212	1
1	118739833		T	TC	0.001577	frameshift_variant	HIGH	PEAK1	protein_coding	317	316	0	1	0.999212	1
1	118740064		GCA	G	0.001577	frameshift_variant	HIGH	PEAK1	protein_coding	317	316	0	1	0.999212	1
1	118740069		G	GGA	0.001577	frameshift_variant	HIGH	PEAK1	protein_coding	317	316	0	1	0.999212	1
1	119178176		T	TTCCCACA	0.001597	frameshift_variant	HIGH	LINGO1	protein_coding	313	312	0	1	0.999202	1
1	119178191		A	AGG	0.001597	frameshift_variant	HIGH	LINGO1	protein_coding	313	312	0	1	0.999202	1
1	119461612		TG	T	0.001618	frameshift_variant	HIGH	CSPG4	protein_coding	309	308	0	1	0.999191	1
1	119461618		A	AT	0.001613	frameshift_variant	HIGH	CSPG4	protein_coding	310	309	0	1	0.999194	1
1	119462226		CGG	C	0.001706	frameshift_variant	HIGH	CSPG4	protein_coding	293	292	0	1	0.999148	1
1	119462230		CGG	C	0.001712	frameshift_variant	HIGH	CSPG4	protein_coding	292	291	0	1	0.999145	1
1	119462233		C	CCTCT	0.001701	frameshift_variant	HIGH	CSPG4	protein_coding	294	293	0	1	0.99915	1
1	119496823		GCACA	G	0.001582	frameshift_variant	HIGH	SNX33	protein_coding	316	315	0	1	0.999209	1
1	119496830		A	ATGTG	0.001587	frameshift_variant	HIGH	SNX33	protein_coding	315	314	0	1	0.999207	1
1	119534777	rs782874179	G	A	0.001587	splice_acceptor_variant&intron_variant	HIGH	SNUPN	protein_coding	315	314	0	1	0.999207	1
1	119667436		A	AGTTT	0.001577	frameshift_variant&stop_gained	HIGH	SIN3A	protein_coding	317	316	0	1	0.999212	1
1	119667437		CA	C	0.001577	frameshift_variant	HIGH	SIN3A	protein_coding	317	316	0	1	0.999212	1
1	119707943		TCG	T	0.001618	frameshift_variant	HIGH	MAN2C1	protein_coding	309	308	0	1	0.999191	1
1	119715866		CT	C	0.001587	frameshift_variant	HIGH	MAN2C1	protein_coding	315	314	0	1	0.999207	1
1	119722465	rs1139873396	G	A	0.042	stop_gained	HIGH	NEIL1	protein_coding	313	288	1	24	0.893721	1
1	119779033		CA	C	0.001618	frameshift_variant	HIGH	C1H15orf39	protein_coding	309	308	0	1	0.999191	1
1	119779248		TAG	T	0.001592	frameshift_variant	HIGH	C1H15orf39	protein_coding	314	313	0	1	0.999204	1
1	119779492		GAGGC	G	0.05	frameshift_variant	HIGH	C1H15orf39	protein_coding	311	281	1	29	0.816956	1
1	119779507		G	GC	0.05	frameshift_variant	HIGH	C1H15orf39	protein_coding	312	282	1	29	0.816061	1
1	119989919		G	GACAAA	0.001577	splice_donor_variant&intron_variant	HIGH	COX5A	protein_coding	317	316	0	1	0.999212	1
1	120003381		AC	A	0.001908	frameshift_variant	HIGH	FAM219B	protein_coding	262	261	0	1	0.999047	1
1	120045032		C	CCATA	0.001577	frameshift_variant	HIGH	SCAMP2	protein_coding	317	316	0	1	0.999212	1
1	120045036		GTCGA	G	0.001577	frameshift_variant	HIGH	SCAMP2	protein_coding	317	316	0	1	0.999212	1
1	120083174		TCTGCCATGTGGAAGGGAGCAGTGTCAGATCCTGGGAATTTGGGGGTAGGGGTGACCCAGGGCCCCCATCCACCACTGCTCAGGCCCTGGGAGAGGCCTGCCCCAC	T	0.003185	splice_acceptor_variant&splice_donor_variant&splice_region_variant&intron_variant	HIGH	CSK	protein_coding	314	312	0	2	0.99682	1
1	120084209		GCCTGGGGCAGGACGGTGGAGGTTAGGGCCTGCCAAGCCTCCCTATTACCTCCTGGCCCAGGGCGACCTCTCCACTCCCCCTACCCCTACTCA	G	0.001597	frameshift_variant&splice_acceptor_variant&splice_donor_variant&splice_region_variant&intron_variant	HIGH	CSK	protein_coding	313	312	0	1	0.999202	1
1	120084400		CATCTGGGGGAAGAG	C	0.001587	frameshift_variant&splice_acceptor_variant&splice_region_variant&intron_variant	HIGH	CSK	protein_coding	315	314	0	1	0.999207	1
1	120087017		TTC	T	0.001603	frameshift_variant	HIGH	CSK	protein_coding	312	311	0	1	0.999199	1
1	120231042		A	ACC	0.001577	frameshift_variant	HIGH	EDC3	protein_coding	317	316	0	1	0.999212	1
1	120231045		TTG	T	0.001577	frameshift_variant	HIGH	EDC3	protein_coding	317	316	0	1	0.999212	1
1	120243467		A	AATCTAAGGGCGTGGCAGAG	0.001577	splice_acceptor_variant&intron_variant	HIGH	CLK3	protein_coding	317	316	0	1	0.999212	1
1	120431289		AAGGTGAGCTGTGACACCCGCCATGACCCAGGCCCCAGCCCCACCTCCCCGCGACCCCACTGACCTGGACCTGTTCTTCTTGCCC	A	0.001629	frameshift_variant&splice_donor_variant&splice_region_variant&intron_variant	HIGH	SEMA7A	protein_coding	307	306	0	1	0.999186	1
1	120435362		C	CCA	0.001603	frameshift_variant	HIGH	SEMA7A	protein_coding	312	311	0	1	0.999199	1
1	120435367		GGA	G	0.001608	frameshift_variant	HIGH	SEMA7A	protein_coding	311	310	0	1	0.999196	1
1	120435438		ACAAC	A	0.001597	frameshift_variant	HIGH	SEMA7A	protein_coding	313	312	0	1	0.999202	1
1	120435444		G	GGCGC	0.001597	frameshift_variant	HIGH	SEMA7A	protein_coding	313	312	0	1	0.999202	1
1	120501165		CTGG	C	0.004747	splice_acceptor_variant&splice_region_variant&intron_variant	HIGH	CCDC33	protein_coding	316	313	0	3	0.992904	1
1	120596460		G	GC	0.008251	frameshift_variant	HIGH	STRA6	protein_coding	303	299	1	3	0.999791	1
1	120619822		A	G	0.001597	splice_acceptor_variant&intron_variant	HIGH	STRA6	protein_coding	313	312	0	1	0.999202	1
1	120627402		T	TTTTTTAA	0.001597	frameshift_variant	HIGH	STRA6	protein_coding	313	312	0	1	0.999202	1
1	120635694	rs68666602	G	A	0.702	stop_gained	HIGH	STRA6	protein_coding	314	43	170	101	0.962408	1
1	120641877		GTGGC	G	0.006536	frameshift_variant	HIGH	ISLR	protein_coding	306	302	0	4	0.987013	1
1	120641886		T	TGGGA	0.006601	frameshift_variant	HIGH	ISLR	protein_coding	303	299	0	4	0.986884	1
1	120642620		AAC	A	0.004808	frameshift_variant	HIGH	ISLR	protein_coding	312	309	0	3	0.992813	1
1	120642625		G	GTA	0.004808	frameshift_variant	HIGH	ISLR	protein_coding	312	309	0	3	0.992813	1
1	120796005		GCC	G	0.003759	frameshift_variant	HIGH	LOXL1	protein_coding	266	264	0	2	0.996248	1
1	120796014		G	GGC	0.003717	frameshift_variant	HIGH	LOXL1	protein_coding	269	267	0	2	0.99629	1
1	120992570		G	GAGCGGCCACCTGCAGGCTGACGGCAGCGCTGCCGAAATCCCGGATGCTCACGAAGCAGGTGAAGCTGCCCTCGTCCGCCACACGCA	0.00165	frameshift_variant&stop_gained&splice_region_variant	HIGH	CD276	protein_coding	303	302	0	1	0.999175	1
1	121043058		G	GCTCC	0.004926	frameshift_variant	HIGH	NPTN	protein_coding	203	202	1	0	0.999988	1
1	121075782		GT	G	0.001592	frameshift_variant	HIGH	NPTN	protein_coding	314	313	0	1	0.999204	1
1	121081069		A	AG	0.001582	frameshift_variant	HIGH	NPTN	protein_coding	316	315	0	1	0.999209	1
1	121081073		CTGCT	C	0.001582	frameshift_variant	HIGH	NPTN	protein_coding	316	315	0	1	0.999209	1
1	121949555		G	A	0.001582	stop_gained	HIGH	ARIH1	protein_coding	316	315	0	1	0.999209	1
1	122132150		GC	G	0.003185	frameshift_variant	HIGH	ENSECAG00000011466	protein_coding	314	312	0	2	0.99682	1
1	122132152		A	ATATT	0.003185	frameshift_variant	HIGH	ENSECAG00000011466	protein_coding	314	312	0	2	0.99682	1
1	122132234		C	CGT	0.004762	frameshift_variant	HIGH	ENSECAG00000011466	protein_coding	315	312	0	3	0.992882	1
1	122132239		CA	C	0.004792	frameshift_variant	HIGH	ENSECAG00000011466	protein_coding	313	310	0	3	0.992838	1
1	122132241		CT	C	0.004777	frameshift_variant	HIGH	ENSECAG00000011466	protein_coding	314	311	0	3	0.99286	1
1	122246469	rs1143407658	G	A	0.027	splice_donor_variant&intron_variant	HIGH	PKM	protein_coding	316	299	0	17	0.794178	1
1	122248878		G	GATGCTGGA	0.001577	splice_donor_variant&intron_variant	HIGH	PKM	protein_coding	317	316	0	1	0.999212	1
1	122255460		G	GGCAAGGCCCGAGGCTTCTTCAAGAAGGGAGAT	0.001582	splice_donor_variant&intron_variant	HIGH	PKM	protein_coding	316	315	0	1	0.999209	1
1	122256793		CG	C	0.004747	frameshift_variant	HIGH	PKM	protein_coding	316	313	0	3	0.992904	1
1	122256800		GA	G	0.004747	frameshift_variant	HIGH	PKM	protein_coding	316	313	0	3	0.992904	1
1	122256830		T	TC	0.006349	frameshift_variant	HIGH	PKM	protein_coding	315	311	0	4	0.987382	1
1	122256844		GC	G	0.004747	frameshift_variant	HIGH	PKM	protein_coding	316	313	0	3	0.992904	1
1	122628948		G	GGACAA	0.001577	frameshift_variant	HIGH	NR2E3	protein_coding	317	316	0	1	0.999212	1
1	122628951		CCTTGT	C	0.001577	frameshift_variant	HIGH	NR2E3	protein_coding	317	316	0	1	0.999212	1
1	122655339		G	T	0.001587	stop_gained	HIGH	THSD4	protein_coding	315	314	0	1	0.999207	1
1	123440635		G	A	0.003165	splice_acceptor_variant&intron_variant	HIGH	LARP6	protein_coding	316	314	0	2	0.99684	1
1	123570792		A	T	0.001577	stop_gained	HIGH	UACA	protein_coding	317	316	0	1	0.999212	1
1	124074369	rs1147224327	G	C	0.037	splice_donor_variant&intron_variant	HIGH	TLE3	protein_coding	312	294	5	13	0.999994	1
1	124097989		C	CTTCTATAAGGGG	0.001629	stop_gained&disruptive_inframe_insertion	HIGH	TLE3	protein_coding	307	306	0	1	0.999186	1
1	124104364		TCA	T	0.001587	frameshift_variant	HIGH	TLE3	protein_coding	315	314	0	1	0.999207	1
1	124681791	rs1140948280	C	T	0.115	stop_gained	HIGH	PAQR5	protein_coding	314	249	7	58	0.940511	1
1	125047452		C	T	0.001587	stop_gained	HIGH	NOX5	protein_coding	315	314	0	1	0.999207	1
1	125267434		TCA	T	0.001587	frameshift_variant	HIGH	ENSECAG00000002541	protein_coding	315	314	0	1	0.999207	1
1	125267434		TCA	T	0.001587	splice_acceptor_variant&splice_region_variant&intron_variant	HIGH	ENSECAG00000002541	protein_coding	315	314	0	1	0.999207	1
1	125275994		AAGGTAAACAGAGTGTAGGAGCGTGTGCACGGGAGGCGGGCCGGGGGGAGCAAGGGGTCATTACTTCGTGTTTAGGGAGCATAATTGAAGGTGAAGCCAGGTGCATGCGCCAACACGCCTGACGATTCTTGAGGCAACTTTCCCCTCCTTGCCTGTCTGCCCGGAGCCTTCATCTTAAGAGCTATTTCTGCTTTTTCTCTCCTGCCTTGTTT	A	0.004747	frameshift_variant&splice_donor_variant&splice_region_variant&intron_variant	HIGH	ENSECAG00000002541	protein_coding	316	313	0	3	0.992904	1
1	125276331		G	GTTAGAAAACCTCAAGAGCTTAGACC	0.001587	splice_donor_variant&intron_variant	HIGH	ENSECAG00000002541	protein_coding	315	314	0	1	0.999207	1
1	125280427		A	ATGACGGGGAAGTAGATGAT	0.006494	frameshift_variant&stop_gained	HIGH	ENSECAG00000002541	protein_coding	308	304	0	4	0.987095	1
1	125280462		G	GT	0.018	frameshift_variant	HIGH	ENSECAG00000002541	protein_coding	311	302	2	7	0.999843	1
1	125557833	rs1151297585	G	A	0.111	splice_donor_variant&intron_variant	HIGH	ENSECAG00000043389	pseudogene	314	252	8	54	0.982952	1
1	125654041		G	GGTGCCAGACC	0.001587	splice_donor_variant&intron_variant	HIGH	ITGA11	protein_coding	315	314	0	1	0.999207	1
1	125663642		A	AGGCACCAACAAGAACGAGACCTCCTTTGGGCTGGAGATGTCACAGAC	0.001587	frameshift_variant	HIGH	ITGA11	protein_coding	315	314	0	1	0.999207	1
1	125663644		G	GCACCAACAAGAACGAGACC	0.001592	splice_donor_variant&intron_variant	HIGH	ITGA11	protein_coding	314	313	0	1	0.999204	1
1	125681751		CAG	C	0.009554	frameshift_variant	HIGH	ITGA11	protein_coding	314	308	0	6	0.971744	1
1	125770231		GC	G	0.122	frameshift_variant	HIGH	CLN6	protein_coding	316	245	6	65	0.805482	1
1	126080943		GC	G	0.001689	frameshift_variant	HIGH	SKOR1	protein_coding	296	295	0	1	0.999156	1
1	126085918		GCAGCCGC	G	0.002404	frameshift_variant	HIGH	SKOR1	protein_coding	208	207	0	1	0.998799	1
1	126087619		CGTGTTTT	C	0.001623	frameshift_variant	HIGH	SKOR1	protein_coding	308	307	0	1	0.999189	1
1	126087628		G	GAAAACAC	0.001645	frameshift_variant	HIGH	SKOR1	protein_coding	304	303	0	1	0.999178	1
1	126126651		TC	T	0.062	frameshift_variant	HIGH	MAP2K5	protein_coding	316	280	3	33	0.965246	1
1	126333211		G	GA	0.003817	frameshift_variant	HIGH	ENSECAG00000007594	protein_coding	262	260	0	2	0.99619	1
1	126365982		TC	T	0.0025	frameshift_variant	HIGH	C15orf61	protein_coding	200	199	0	1	0.998751	1
1	127251298		GTGCTT	G	0.001597	frameshift_variant	HIGH	LCTL	protein_coding	313	312	0	1	0.999202	1
1	127302153		G	GTCATCGTATTGAGGAAGTTCCTGAACTTCC	0.001587	splice_donor_variant&intron_variant	HIGH	RPL4	protein_coding	315	314	0	1	0.999207	1
1	127304391		TGTAAGTAATTAATTGATTTTTGCTGGTATGCCAAGCTTTTAGAAAGATTTGATTCTTAGATTTTCTTCCTAATTTGTTGCAG	T	0.013	splice_acceptor_variant&splice_donor_variant&splice_region_variant&intron_variant	HIGH	RPL4	protein_coding	316	308	0	8	0.947993	1
1	127318724		TC	T	0.001587	frameshift_variant	HIGH	MAP2K1	protein_coding	315	314	0	1	0.999207	1
1	127318731		G	A	0.001592	stop_gained	HIGH	MAP2K1	protein_coding	314	313	0	1	0.999204	1
1	127426470		ATC	A	0.001587	frameshift_variant	HIGH	DIS3L	protein_coding	315	314	0	1	0.999207	1
1	127837032		A	AATATGCTGATGTTATAGCTCGATATCGCTCTTGCCCTGCTGTGTCCCATATCTGTGCCTTTATT	0.001577	frameshift_variant	HIGH	RAB11A	protein_coding	317	316	0	1	0.999212	1
1	127955268		GTT	G	0.001582	frameshift_variant	HIGH	DENND4A	protein_coding	316	315	0	1	0.999209	1
1	128023547		TC	T	0.001592	frameshift_variant	HIGH	SLC24A1	protein_coding	314	313	0	1	0.999204	1
1	128044406		GCAGAGCC	G	0.001608	frameshift_variant	HIGH	SLC24A1	protein_coding	311	310	0	1	0.999196	1
1	128044415		CCAGCA	C	0.001613	frameshift_variant	HIGH	SLC24A1	protein_coding	310	309	0	1	0.999194	1
1	128044423		C	CGT	0.001618	frameshift_variant	HIGH	SLC24A1	protein_coding	309	308	0	1	0.999191	1
1	128044425		T	TCATTAAAAAA	0.001613	frameshift_variant	HIGH	SLC24A1	protein_coding	310	309	0	1	0.999194	1
1	128058942		GTT	G	0.003745	frameshift_variant	HIGH	INTS14	protein_coding	267	265	0	2	0.996262	1
1	128088093		G	T	0.003165	splice_donor_variant&intron_variant	HIGH	INTS14	protein_coding	316	314	0	2	0.99684	1
1	128471080		GGCAGTGGCTAGAGGCGGTGTTCGGA	G	0.002404	frameshift_variant	HIGH	PDCD7	protein_coding	208	207	0	1	0.998799	1
1	128495529		G	A	0.001577	splice_donor_variant&intron_variant	HIGH	UBAP1L	protein_coding	317	316	0	1	0.999212	1
1	128519055		C	T	0.001712	stop_gained	HIGH	KBTBD13	protein_coding	292	291	0	1	0.999145	1
1	128695560		GACCCTGTTGGGGGGCTGCT	G	0.018	frameshift_variant	HIGH	PLEKHO2	protein_coding	310	300	1	9	0.995295	1
1	128695581		A	AG	0.018	frameshift_variant	HIGH	PLEKHO2	protein_coding	311	301	1	9	0.995265	1
1	128728536		C	T	0.003165	stop_gained	HIGH	PIF1	protein_coding	316	314	0	2	0.99684	1
1	128837790		C	A	0.001603	stop_gained	HIGH	ZNF609	protein_coding	312	311	0	1	0.999199	1
1	129291191		T	TTCTC	0.249	frameshift_variant	HIGH	CSNK1G1	protein_coding	315	190	32	93	0.997547	1
1	129725151		CT	C	0.001805	frameshift_variant	HIGH	ENSECAG00000038707	protein_coding	277	276	0	1	0.999098	1
1	129726540		CAA	C	0.001592	frameshift_variant	HIGH	ENSECAG00000038707	protein_coding	314	313	0	1	0.999204	1
1	129727125		TC	T	0.041	frameshift_variant	HIGH	ENSECAG00000038707	protein_coding	278	255	0	23	0.626434	1
1	129751194		TG	T	0.001582	frameshift_variant	HIGH	HERC1	protein_coding	316	315	0	1	0.999209	1
1	129896641		CG	C	0.00211	frameshift_variant	HIGH	USP3	protein_coding	237	236	0	1	0.998945	1
1	130040174		C	CA	0.006515	frameshift_variant	HIGH	CA12	protein_coding	307	303	0	4	0.987054	1
1	130040177		AG	A	0.006515	frameshift_variant	HIGH	CA12	protein_coding	307	303	0	4	0.987054	1
1	130104259		CGGAGGGGCGGGCAGAGGGGCGGGGCGGGGCGCGGT	C	0.048	frameshift_variant	HIGH	APH1B	protein_coding	83	78	3	2	0.999955	1
1	130104436		C	CT	0.172	frameshift_variant	HIGH	APH1B	protein_coding	241	186	28	27	1	1
1	130202262		A	AG	0.007937	frameshift_variant	HIGH	ENSECAG00000013269	protein_coding	315	310	0	5	0.980351	1
1	130202263		G	GGGT	0.001587	splice_donor_variant&intron_variant	HIGH	ENSECAG00000013269	protein_coding	315	314	0	1	0.999207	1
1	130589274		GCT	G	0.001577	frameshift_variant	HIGH	TLN2	protein_coding	317	316	0	1	0.999212	1
1	131252654		T	A	0.001577	stop_gained	HIGH	VPS13C	protein_coding	317	316	0	1	0.999212	1
1	131258022		A	ATT	0.001587	frameshift_variant	HIGH	VPS13C	protein_coding	315	314	0	1	0.999207	1
1	131258024		GCC	G	0.001587	frameshift_variant	HIGH	VPS13C	protein_coding	315	314	0	1	0.999207	1
1	131318957		T	TTTTA	0.001587	frameshift_variant	HIGH	VPS13C	protein_coding	315	314	0	1	0.999207	1
1	131327969		T	C	0.004747	splice_donor_variant&intron_variant	HIGH	VPS13C	protein_coding	316	313	0	3	0.992904	1
1	132660824		A	AT	0.001582	frameshift_variant	HIGH	ICE2	protein_coding	316	315	0	1	0.999209	1
1	132725598		A	AG	0.001597	frameshift_variant	HIGH	ANXA2	protein_coding	313	312	0	1	0.999202	1
1	132727057		G	GATCTC	0.001582	splice_donor_variant&intron_variant	HIGH	ANXA2	protein_coding	316	315	0	1	0.999209	1
1	132728834		G	GTATTT	0.001582	splice_donor_variant&intron_variant	HIGH	ANXA2	protein_coding	316	315	0	1	0.999209	1
1	132728835		G	GATAGGTACAAGAGTTACAGCCCTTATGACATGTTGGAAAGCATCAGGAAAGAGGTTAAAGGAGACC	0.001613	splice_donor_variant&intron_variant	HIGH	ANXA2	protein_coding	310	309	0	1	0.999194	1
1	132731246		G	GACAC	0.003205	splice_donor_variant&intron_variant	HIGH	ANXA2	protein_coding	312	310	0	2	0.9968	1
1	133297847		G	A	0.001582	splice_donor_variant&intron_variant	HIGH	BNIP2	protein_coding	316	315	0	1	0.999209	1
1	133305400		T	TA	0.001592	frameshift_variant	HIGH	BNIP2	protein_coding	314	313	0	1	0.999204	1
1	133336174		AG	A	0.179	frameshift_variant	HIGH	GTF2A2	protein_coding	316	218	15	83	0.949691	1
1	133356911	rs1144476728	G	C	0.011	stop_gained	HIGH	GCNT3	protein_coding	316	311	2	3	0.999991	1
1	133749380		AGAACCTGTCGGTGGAATT	A	0.001577	frameshift_variant&splice_acceptor_variant&splice_region_variant&intron_variant	HIGH	CCNB2	protein_coding	317	316	0	1	0.999212	1
1	133749401		AAGTTTAACAAGCTGACCTCGTTTCCTTCCCAGCTGTGTGGTCAATTCTGTATTGCTTGTACAACCAAACCACAAAGGCCCACTCG	A	0.001577	splice_donor_variant&splice_region_variant&intron_variant	HIGH	CCNB2	protein_coding	317	316	0	1	0.999212	1
1	133811689		TGA	T	0.001577	frameshift_variant	HIGH	RNF111	protein_coding	317	316	0	1	0.999212	1
1	133929165		C	CTCTTT	0.001582	frameshift_variant&stop_gained	HIGH	ENSECAG00000028361	protein_coding	316	315	0	1	0.999209	1
1	133929214		ATATG	A	0.006349	frameshift_variant	HIGH	ENSECAG00000028361	protein_coding	315	311	0	4	0.987382	1
1	133930766		GT	G	0.001786	frameshift_variant	HIGH	ENSECAG00000028361	protein_coding	280	279	0	1	0.999107	1
1	135786870	rs1143783789	G	A	0.06	stop_gained	HIGH	MNS1	protein_coding	302	275	9	18	1	1
1	136124656		C	CAG	0.001577	frameshift_variant	HIGH	RFX7	protein_coding	317	316	0	1	0.999212	1
1	136311205		AT	A	0.001582	frameshift_variant	HIGH	NEDD4	protein_coding	316	315	0	1	0.999209	1
1	136311251		T	TC	0.001577	frameshift_variant	HIGH	NEDD4	protein_coding	317	316	0	1	0.999212	1
1	136577847		GA	G	0.007937	frameshift_variant	HIGH	DNAAF4	protein_coding	315	310	0	5	0.980351	1
1	136587688		G	GAT	0.002941	frameshift_variant	HIGH	ENSECAG00000043520	protein_coding	170	169	0	1	0.998531	1
1	136608377		TA	T	0.001587	frameshift_variant	HIGH	ENSECAG00000036510	protein_coding	315	314	0	1	0.999207	1
1	136608383		GTC	G	0.001592	frameshift_variant	HIGH	ENSECAG00000036510	protein_coding	314	313	0	1	0.999204	1
1	136608439		GT	G	0.004732	frameshift_variant	HIGH	ENSECAG00000036510	protein_coding	317	314	0	3	0.992927	1
1	136608441		GA	G	0.004732	frameshift_variant	HIGH	ENSECAG00000036510	protein_coding	317	314	0	3	0.992927	1
1	136608457		GGC	G	0.009464	frameshift_variant	HIGH	ENSECAG00000036510	protein_coding	317	311	0	6	0.972005	1
1	136608638		CAGTGT	C	0.162	frameshift_variant	HIGH	ENSECAG00000036510	protein_coding	315	224	11	80	0.870748	1
1	136613362		ACT	A	0.001577	frameshift_variant	HIGH	DNAAF4	protein_coding	317	316	0	1	0.999212	1
1	136613367		AT	A	0.001577	frameshift_variant	HIGH	DNAAF4	protein_coding	317	316	0	1	0.999212	1
1	136803656		TA	T	0.003165	frameshift_variant	HIGH	RAB27A	protein_coding	316	314	0	2	0.99684	1
1	137404297		CTT	C	0.001582	splice_acceptor_variant&splice_region_variant&intron_variant	HIGH	UNC13C	protein_coding	316	315	0	1	0.999209	1
1	137818889		A	AT	0.003165	frameshift_variant	HIGH	UNC13C	protein_coding	316	314	0	2	0.99684	1
1	138033021		A	G	0.017	splice_acceptor_variant&intron_variant	HIGH	ENSECAG00000037631	pseudogene	316	307	2	7	0.999882	1
1	138169048	rs1149554010	C	T	0.102	stop_gained	HIGH	WDR72	protein_coding	315	260	9	46	0.998043	1
1	139105696		G	GATTCTGGGGAT	0.003165	splice_donor_variant&intron_variant	HIGH	MYO5A	protein_coding	316	314	0	2	0.99684	1
1	139110651		TCCAGCAAAAA	T	0.001639	splice_acceptor_variant&splice_region_variant&5_prime_UTR_variant&intron_variant	HIGH	MYO5A	protein_coding	305	304	0	1	0.999181	1
1	139110651		TCCAGCAAAAA	T	0.001639	splice_acceptor_variant&conservative_inframe_deletion&splice_region_variant&intron_variant	HIGH	MYO5A	protein_coding	305	304	0	1	0.999181	1
1	139110827		TG	T	0.003165	frameshift_variant&start_lost	HIGH	MYO5A	protein_coding	316	314	0	2	0.99684	1
1	139110829		A	T	0.003175	stop_gained	HIGH	MYO5A	protein_coding	315	313	0	2	0.99683	1
1	139376318		TCCAG	T	0.001582	splice_acceptor_variant&splice_region_variant&intron_variant	HIGH	MYO5A	protein_coding	316	315	0	1	0.999209	1
1	139410461		CG	C	0.001592	frameshift_variant	HIGH	MYO5A	protein_coding	314	313	0	1	0.999204	1
1	139475197		C	CAA	0.00173	frameshift_variant	HIGH	ENSECAG00000026995	protein_coding	289	288	0	1	0.999135	1
1	139475207		A	AG	0.001718	frameshift_variant	HIGH	ENSECAG00000026995	protein_coding	291	290	0	1	0.999141	1
1	139475211		C	CGGCG	0.001718	frameshift_variant	HIGH	ENSECAG00000026995	protein_coding	291	290	0	1	0.999141	1
1	139475215		TG	T	0.001706	frameshift_variant	HIGH	ENSECAG00000026995	protein_coding	293	292	0	1	0.999148	1
1	139475219		CA	C	0.001706	frameshift_variant	HIGH	ENSECAG00000026995	protein_coding	293	292	0	1	0.999148	1
1	139475225		T	TGC	0.001695	frameshift_variant	HIGH	ENSECAG00000026995	protein_coding	295	294	0	1	0.999153	1
1	139655748		TCAGGGCCGCGGGCCCGCTCTTGCTCTGACAGGCTCTGACTCCC	T	0.167	frameshift_variant	HIGH	LEO1	protein_coding	312	233	25	54	0.999999	1
1	139830394	rs1143552764	C	T	0.003155	stop_gained	HIGH	LYSMD2	protein_coding	317	315	0	2	0.99685	1
1	140072199		A	AT	0.016	frameshift_variant	HIGH	ENSECAG00000041663	protein_coding	313	303	0	10	0.922989	1
1	140072202		TC	T	0.016	frameshift_variant	HIGH	ENSECAG00000041663	protein_coding	313	303	0	10	0.922989	1
1	140072243		A	AT	0.013	frameshift_variant&stop_lost&splice_region_variant	HIGH	ENSECAG00000041663	protein_coding	317	309	0	8	0.947832	1
1	140166844	rs1151059941	G	A	0.096	stop_gained	HIGH	CYP19A1	protein_coding	314	270	16	28	1	1
1	140806171		TCTGTGTCAAACAAGACAGAAAATTAGTGCAAATTGAATTATTTAAAATCTATCTCTAATTTCAAAGCTTTACATTGTTCTTCCTTTCCTAAGAGGTAAGGAACCACTTGAAACTCTTGTTTTTTTAGTTTGTGTCAAAAGAAAAAGTATTTAGTTCAATAAGATACTTAC	T	0.001577	splice_acceptor_variant&splice_donor_variant&splice_region_variant&intron_variant	HIGH	USP8	protein_coding	317	316	0	1	0.999212	1
1	140823479		AGGGG	A	0.001577	frameshift_variant	HIGH	USP8	protein_coding	317	316	0	1	0.999212	1
1	140823487		A	AAAAC	0.001577	frameshift_variant	HIGH	USP8	protein_coding	317	316	0	1	0.999212	1
1	140869572		T	TGC	0.113	frameshift_variant	HIGH	ENSECAG00000039469	protein_coding	146	122	9	15	0.999979	1
1	141012170		ACCGG	A	0.001582	splice_donor_variant&disruptive_inframe_deletion&splice_region_variant&intron_variant	HIGH	SLC27A2	protein_coding	316	315	0	1	0.999209	1
1	141538750		C	CTT	0.006309	splice_acceptor_variant&intron_variant	HIGH	FGF7	protein_coding	317	313	0	4	0.987461	1
1	142019425		CGG	C	0.012	frameshift_variant	HIGH	ENSECAG00000017875	protein_coding	300	293	0	7	0.957717	1
1	142019429		G	GTT	0.012	frameshift_variant	HIGH	ENSECAG00000017875	protein_coding	296	289	0	7	0.958269	1
1	142019435		GGGCGC	G	0.012	frameshift_variant	HIGH	ENSECAG00000017875	protein_coding	294	287	0	7	0.958545	1
1	142019451		GGGTT	G	0.012	frameshift_variant	HIGH	ENSECAG00000017875	protein_coding	291	284	0	7	0.958959	1
1	142019507		G	GTT	0.012	frameshift_variant	HIGH	ENSECAG00000017875	protein_coding	299	292	0	7	0.957855	1
1	142019508		GGGCGC	G	0.012	frameshift_variant	HIGH	ENSECAG00000017875	protein_coding	299	292	0	7	0.957855	1
1	142019531		G	GAC	0.012	frameshift_variant	HIGH	ENSECAG00000017875	protein_coding	298	291	0	7	0.957993	1
1	142019532		GTT	G	0.012	frameshift_variant	HIGH	ENSECAG00000017875	protein_coding	297	290	0	7	0.958131	1
1	142094335		GA	G	0.001667	frameshift_variant	HIGH	CEP152	protein_coding	300	299	0	1	0.999167	1
1	142106467		A	AT	0.063	frameshift_variant	HIGH	ENSECAG00000034350	protein_coding	310	276	5	29	0.998352	1
1	142168034		G	GAGTAAATATACCT	0.001577	frameshift_variant&stop_gained	HIGH	CEP152	protein_coding	317	316	0	1	0.999212	1
1	142216863		G	T	0.004747	splice_acceptor_variant&intron_variant	HIGH	ENSECAG00000038868	pseudogene	316	313	0	3	0.992904	1
1	142253459		TGG	T	0.001645	frameshift_variant	HIGH	FBN1	protein_coding	304	303	0	1	0.999178	1
1	142365570		G	GATGTTCGCCCAGGATACTGTTACACAGCTCTGACAAACGGGCGCTGCTCTAACCAGCTGCCACAGTCCATAACCAAAATGCAGTGCT	0.001577	splice_donor_variant&intron_variant	HIGH	FBN1	protein_coding	317	316	0	1	0.999212	1
1	142383253		A	AGACATTAACGAGTGTGAAACCCCTGGGATCTGCATGAACG	0.001582	frameshift_variant&stop_gained&splice_region_variant	HIGH	FBN1	protein_coding	316	315	0	1	0.999209	1
1	142383254		G	GACATTAACGA	0.001582	splice_donor_variant&intron_variant	HIGH	FBN1	protein_coding	316	315	0	1	0.999209	1
1	142403709		C	CCA	0.004762	frameshift_variant	HIGH	FBN1	protein_coding	315	312	0	3	0.992882	1
1	142403711		GTA	G	0.004762	frameshift_variant	HIGH	FBN1	protein_coding	315	312	0	3	0.992882	1
1	142403801		G	GATATCAAT	0.001577	splice_donor_variant&intron_variant	HIGH	FBN1	protein_coding	317	316	0	1	0.999212	1
1	142403802		G	GAGTGCAAGATGA	0.001577	splice_donor_variant&intron_variant	HIGH	FBN1	protein_coding	317	316	0	1	0.999212	1
1	142405632		ACAGGTCAGTGAAGGGGCTCACCTTGGAGAGACAATATAGATCTCTTCATCTGTAACATGTTGCCACAAGAATTAAAGCTGTCCTGATCCTCATTTGCTGCCACTTGCTGCTTTTGTG	A	0.004732	splice_donor_variant&disruptive_inframe_deletion&splice_region_variant&intron_variant	HIGH	FBN1	protein_coding	317	314	0	3	0.992927	1
1	142407057		G	GACATTGATGAATGCAGCATAATGAATGGTGGTT	0.001587	splice_donor_variant&intron_variant	HIGH	FBN1	protein_coding	315	314	0	1	0.999207	1
1	142419474		G	GATCTGGACGAATGTTCCAATGGAACCCATATGTGCAGCCAGCATGCAGACTGCAA	0.001597	splice_donor_variant&intron_variant	HIGH	FBN1	protein_coding	313	312	0	1	0.999202	1
1	142419695		GCC	G	0.004762	frameshift_variant	HIGH	FBN1	protein_coding	315	312	0	3	0.992882	1
1	142419702		T	TGC	0.004777	frameshift_variant	HIGH	FBN1	protein_coding	314	311	0	3	0.99286	1
1	142421413		G	GATATTGATGA	0.003155	splice_donor_variant&intron_variant	HIGH	FBN1	protein_coding	317	315	0	2	0.99685	1
1	142425648		T	TCCGAGTACAAAATTCTTTGTCCTGGAGGGGAAGGTTTCC	0.003165	splice_donor_variant&intron_variant	HIGH	FBN1	protein_coding	316	314	0	2	0.99684	1
1	142459365		G	A	0.009464	splice_donor_variant&intron_variant	HIGH	FBN1	protein_coding	317	311	0	6	0.972005	1
1	142460005		CGT	C	0.013	frameshift_variant	HIGH	FBN1	protein_coding	316	308	0	8	0.947993	1
1	142460015		T	TGC	0.013	frameshift_variant	HIGH	FBN1	protein_coding	316	308	0	8	0.947993	1
1	142462932		G	GATATCGATGAATGCAAGGTTATTCAC	0.001577	splice_donor_variant&intron_variant	HIGH	FBN1	protein_coding	317	316	0	1	0.999212	1
1	142469976		G	GATGAAAACGAATGCCTCAGCGCTCACATCTGCGGAGGAGCCTCCTGTCACAACACCCTGGGGAGCTACAAGTGCATGTGTCCC	0.001582	splice_donor_variant&intron_variant	HIGH	FBN1	protein_coding	316	315	0	1	0.999209	1
1	143486963		TTC	T	0.001577	frameshift_variant	HIGH	SEMA6D	protein_coding	317	316	0	1	0.999212	1
1	143491327		GC	G	0.003165	frameshift_variant	HIGH	SEMA6D	protein_coding	316	315	1	0	0.999995	1
1	144585339	rs1152357807	A	G	0.041	splice_donor_variant&intron_variant	HIGH	ENSECAG00000030707	pseudogene	317	294	3	20	0.997828	1
1	144661773	rs1147036532	C	T	0.089	splice_acceptor_variant&intron_variant	HIGH	ENSECAG00000043040	pseudogene	315	263	4	48	0.892628	1
1	145310704		A	ACTTCTTTGTTGGTGTTTGATT	0.001577	splice_acceptor_variant&intron_variant	HIGH	ENSECAG00000008826	protein_coding	317	316	0	1	0.999212	1
1	145509658		C	CGATGGGCGCGGTGATCAAGCATT	0.002119	frameshift_variant	HIGH	SPATA5L1	protein_coding	236	235	0	1	0.998941	1
1	145509660		C	CAGCGACTGGAACCTGGGCCGCGAAGCCACGCTGTCCTCGG	0.002119	frameshift_variant	HIGH	SPATA5L1	protein_coding	236	235	0	1	0.998941	1
1	145532365		T	TCGGGG	0.007843	frameshift_variant	HIGH	GATM	protein_coding	255	253	2	0	0.999999	1
1	145532370		GC	G	0.001946	frameshift_variant	HIGH	GATM	protein_coding	257	256	0	1	0.999027	1
1	145532407		G	GC	0.017	frameshift_variant	HIGH	GATM	protein_coding	269	262	2	5	0.999927	1
1	145724285		A	AGG	0.001587	frameshift_variant	HIGH	SHF	protein_coding	315	314	0	1	0.999207	1
1	145728169		G	A	0.003205	splice_donor_variant&intron_variant	HIGH	SHF	protein_coding	312	310	0	2	0.9968	1
1	145773752		A	ATTCCTTTTGTTCGGCTTAACGTCTTTGGTTATTTCTAGGTTGTAATATGACTTAGTACCAAATACGAAACGGTACAGCAGCTCCAAATATGGGAGTTCTTCTTTTGGCATTTCGT	0.001608	splice_donor_variant&intron_variant	HIGH	DUOXA2	protein_coding	311	310	0	1	0.999196	1
1	145793923		AC	A	0.001603	frameshift_variant	HIGH	DUOX2	protein_coding	312	311	0	1	0.999199	1
1	145961113		GGT	G	0.004747	frameshift_variant	HIGH	B2M	protein_coding	316	313	0	3	0.992904	1
1	145961120		G	GAC	0.004808	frameshift_variant	HIGH	B2M	protein_coding	312	309	0	3	0.992813	1
1	145961125		T	TC	0.004747	frameshift_variant	HIGH	B2M	protein_coding	316	313	0	3	0.992904	1
1	145961128		AG	A	0.004792	frameshift_variant	HIGH	B2M	protein_coding	313	310	0	3	0.992838	1
1	145961131		GCT	G	0.004747	frameshift_variant	HIGH	B2M	protein_coding	316	313	0	3	0.992904	1
1	145961135		T	TTC	0.004777	frameshift_variant	HIGH	B2M	protein_coding	314	311	0	3	0.99286	1
1	145961154		TCCACA	T	0.011	frameshift_variant	HIGH	B2M	protein_coding	316	309	0	7	0.962484	1
1	145961160		C	CTTTTT	0.011	frameshift_variant	HIGH	B2M	protein_coding	314	307	0	7	0.962717	1
1	145961181		T	TA	0.013	frameshift_variant	HIGH	B2M	protein_coding	316	308	0	8	0.947993	1
1	145961188		GA	G	0.013	frameshift_variant	HIGH	B2M	protein_coding	315	307	0	8	0.948153	1
1	145961236		C	CTT	0.017	frameshift_variant	HIGH	B2M	protein_coding	317	306	0	11	0.912446	1
1	145961241		A	AAT	0.017	frameshift_variant	HIGH	B2M	protein_coding	317	306	0	11	0.912446	1
1	145961243		CT	C	0.017	frameshift_variant	HIGH	B2M	protein_coding	317	306	0	11	0.912446	1
1	145961275		TCTCA	T	0.017	frameshift_variant	HIGH	B2M	protein_coding	317	306	0	11	0.912446	1
1	145961288		G	GATGA	0.011	frameshift_variant	HIGH	B2M	protein_coding	317	310	0	7	0.962367	1
1	146030873		G	A	0.001577	splice_acceptor_variant&intron_variant	HIGH	SPG11	protein_coding	317	316	0	1	0.999212	1
1	146039170		ACC	A	0.001577	frameshift_variant	HIGH	SPG11	protein_coding	317	316	0	1	0.999212	1
1	146060838		CA	C	0.001597	frameshift_variant	HIGH	SPG11	protein_coding	313	312	0	1	0.999202	1
1	146105503		T	TCATA	0.001577	frameshift_variant&stop_gained&splice_region_variant	HIGH	CTDSPL2	protein_coding	317	316	0	1	0.999212	1
1	146245172		A	AT	0.001577	frameshift_variant	HIGH	CASC4	protein_coding	317	316	0	1	0.999212	1
1	146300586		C	CGA	0.003344	frameshift_variant	HIGH	CASC4	protein_coding	299	297	0	2	0.996662	1
1	146300588		GCT	G	0.003344	frameshift_variant	HIGH	CASC4	protein_coding	299	297	0	2	0.996662	1
1	146734041		AAGGTACTGGGAGTGGCTGTAAGGACTGAGTGCAGGAGTAGTGTACTTAGGTTTACCAAAGGAGAGTAAGTAAGCCTAACAGTTGACTTTCTCTCCCTATCC	A	0.001577	frameshift_variant&splice_donor_variant&splice_region_variant&intron_variant	HIGH	MFAP1	protein_coding	317	316	0	1	0.999212	1
1	146745022		ATCTCT	A	0.001582	frameshift_variant	HIGH	SERINC4	protein_coding	316	315	0	1	0.999209	1
1	146784971		C	CCAGGGAGCGAAGAACTCGACGAGCATGAGGCCCGCAGAGCCCGTGTCGGAGATGCGACTCTCGAAGTTGTCGTCCGTGAGTTCTAGCACGTCGGAGG	0.003165	splice_acceptor_variant&intron_variant	HIGH	PDIA3	protein_coding	316	314	0	2	0.99684	1
1	146790860		C	T	0.001701	splice_donor_variant&intron_variant	HIGH	PDIA3	protein_coding	294	293	0	1	0.99915	1
1	146802392		TATGG	T	0.003155	frameshift_variant	HIGH	CATSPER2	protein_coding	317	315	0	2	0.99685	1
1	146827818		TG	T	0.001597	frameshift_variant	HIGH	STRC	protein_coding	313	312	0	1	0.999202	1
1	146892544		CT	C	0.001608	frameshift_variant	HIGH	MAP1A	protein_coding	311	310	0	1	0.999196	1
1	146893598		C	CT	0.001577	frameshift_variant	HIGH	MAP1A	protein_coding	317	316	0	1	0.999212	1
1	146893600		TG	T	0.001577	frameshift_variant	HIGH	MAP1A	protein_coding	317	316	0	1	0.999212	1
1	146895397		GA	G	0.001577	frameshift_variant	HIGH	MAP1A	protein_coding	317	316	0	1	0.999212	1
1	146895404		T	TTCTC	0.001597	frameshift_variant	HIGH	MAP1A	protein_coding	313	312	0	1	0.999202	1
1	146981796		GT	G	0.001582	frameshift_variant	HIGH	TP53BP1	protein_coding	316	315	0	1	0.999209	1
1	147033065		A	T	0.004747	stop_gained	HIGH	ZSCAN29	protein_coding	316	313	0	3	0.992904	1
1	147123257		C	T	0.004747	stop_gained	HIGH	TGM7	protein_coding	316	314	1	1	0.999975	1
1	147125920		A	T	0.001587	stop_gained	HIGH	TGM7	protein_coding	315	314	0	1	0.999207	1
1	147211263		GTAGA	G	0.001946	frameshift_variant	HIGH	CCNDBP1	protein_coding	257	256	0	1	0.999027	1
1	147211274		G	GCC	0.001961	frameshift_variant	HIGH	CCNDBP1	protein_coding	255	254	0	1	0.99902	1
1	147211276		A	AAG	0.001961	frameshift_variant	HIGH	CCNDBP1	protein_coding	255	254	0	1	0.99902	1
1	147211278		CT	C	0.001976	frameshift_variant	HIGH	CCNDBP1	protein_coding	253	252	0	1	0.999013	1
1	147211374		ACCCGC	A	0.004545	frameshift_variant	HIGH	CCNDBP1	protein_coding	220	218	0	2	0.995466	1
1	147502577		GTTGA	G	0.221	frameshift_variant	HIGH	ENSECAG00000014195	protein_coding	317	199	22	96	0.960316	1
1	147502738		C	CT	0.028	frameshift_variant	HIGH	ENSECAG00000014195	protein_coding	306	294	5	7	1	1
1	147503178		G	GT	0.003165	frameshift_variant	HIGH	ENSECAG00000014195	protein_coding	316	314	0	2	0.99684	1
1	147611708		C	CT	0.001577	frameshift_variant	HIGH	TTBK2	protein_coding	317	316	0	1	0.999212	1
1	147611712		AC	A	0.001577	frameshift_variant	HIGH	TTBK2	protein_coding	317	316	0	1	0.999212	1
1	147661782		CTT	C	0.001603	frameshift_variant	HIGH	ENSECAG00000022851	protein_coding	312	311	0	1	0.999199	1
1	147661974		GGCTCTCAC	G	0.001592	frameshift_variant	HIGH	ENSECAG00000022851	protein_coding	314	313	0	1	0.999204	1
1	147661988		GCGGGCTA	G	0.001597	frameshift_variant	HIGH	ENSECAG00000022851	protein_coding	313	312	0	1	0.999202	1
1	147662014		CTGGCTCT	C	0.001597	frameshift_variant	HIGH	ENSECAG00000022851	protein_coding	313	312	0	1	0.999202	1
1	148004129		TC	T	0.001577	frameshift_variant	HIGH	GANC	protein_coding	317	316	0	1	0.999212	1
1	148080095		GGT	G	0.001678	splice_donor_variant&intron_variant	HIGH	VPS39	protein_coding	298	297	0	1	0.999161	1
1	148099638		G	T	0.001629	stop_gained	HIGH	PLA2G4F	protein_coding	307	306	0	1	0.999186	1
1	148262799		AG	A	0.00173	frameshift_variant	HIGH	EHD4	protein_coding	289	288	0	1	0.999135	1
1	148376075		CG	C	0.009804	frameshift_variant	HIGH	SPTBN5	protein_coding	306	300	0	6	0.971015	1
1	148388894		CCG	C	0.001623	frameshift_variant	HIGH	SPTBN5	protein_coding	308	307	0	1	0.999189	1
1	148397595		T	A	0.001587	splice_acceptor_variant&intron_variant	HIGH	JMJD7	protein_coding	315	314	0	1	0.999207	1
1	148402344		CA	C	0.001597	frameshift_variant	HIGH	JMJD7	protein_coding	313	312	0	1	0.999202	1
1	148419638		CAG	C	0.001587	frameshift_variant&splice_region_variant	HIGH	MAPKBP1	protein_coding	315	314	0	1	0.999207	1
1	148469013		AC	A	0.001582	splice_donor_variant&intron_variant	HIGH	MGA	protein_coding	316	315	0	1	0.999209	1
1	148483681		C	CATATAAA	0.001582	frameshift_variant	HIGH	MGA	protein_coding	316	315	0	1	0.999209	1
1	148484035		G	A	0.001577	stop_gained	HIGH	MGA	protein_coding	317	316	0	1	0.999212	1
1	148664165		CG	C	0.00173	frameshift_variant	HIGH	TYRO3	protein_coding	289	288	0	1	0.999135	1
1	148691283		G	GCGACCGCCACAACTGCACT	0.003367	frameshift_variant	HIGH	LTK	protein_coding	297	296	1	0	0.999994	1
1	148691293		GGAGTGCAGTTGTGGCGGTC	G	0.003378	frameshift_variant	HIGH	LTK	protein_coding	296	295	1	0	0.999994	1
1	148717146		CTA	C	0.003165	splice_acceptor_variant&splice_region_variant&intron_variant	HIGH	RTF1	protein_coding	316	314	0	2	0.99684	1
1	148718623	rs782854023	C	G	0.003185	splice_acceptor_variant&intron_variant	HIGH	RTF1	protein_coding	314	312	0	2	0.99682	1
1	148720704		C	CTCTTCAA	0.001577	splice_acceptor_variant&intron_variant	HIGH	RTF1	protein_coding	317	316	0	1	0.999212	1
1	148721386		TCTGCACCAAAACATGATAAAAGGTTATTAATAAGGGATTTTGGAAAGAGACACTCTCAGTGTTTTCATGAACAACTGCCAGGTGCTGTCTATCCACTTAC	T	0.007886	splice_acceptor_variant&splice_donor_variant&splice_region_variant&intron_variant	HIGH	RTF1	protein_coding	317	312	0	5	0.980479	1
1	148723031		T	C	0.003165	splice_acceptor_variant&intron_variant	HIGH	RTF1	protein_coding	316	314	0	2	0.99684	1
1	148932391		GGTAA	G	0.001587	splice_donor_variant&splice_region_variant&intron_variant	HIGH	EXD1	protein_coding	315	314	0	1	0.999207	1
1	149134317		G	GT	0.003448	frameshift_variant	HIGH	CHAC1	protein_coding	290	288	0	2	0.996558	1
1	149134321		GC	G	0.003448	frameshift_variant	HIGH	CHAC1	protein_coding	290	288	0	2	0.996558	1
1	149134369		TG	T	0.001779	frameshift_variant	HIGH	CHAC1	protein_coding	281	280	0	1	0.999111	1
1	149134393		C	CA	0.005725	splice_acceptor_variant&splice_donor_variant&intron_variant	HIGH	CHAC1	protein_coding	262	259	0	3	0.991449	1
1	149217269		G	GTCTTCA	0.021	stop_gained&conservative_inframe_insertion	HIGH	SPINT1	protein_coding	314	301	0	13	0.870659	1
1	149217273		CT	C	0.021	frameshift_variant	HIGH	SPINT1	protein_coding	314	301	0	13	0.870659	1
1	149286788		A	AG	0.001603	frameshift_variant	HIGH	C15orf62	protein_coding	312	311	0	1	0.999199	1
1	149307834		G	GAGGCA	0.001603	frameshift_variant	HIGH	RMDN3	protein_coding	312	311	0	1	0.999199	1
1	149401298	rs1139094615	C	A	0.144	splice_acceptor_variant&intron_variant	HIGH	KNL1	protein_coding	313	237	14	62	0.997395	1
1	149436642		C	CGGTCT	0.001582	frameshift_variant	HIGH	RPUSD2	protein_coding	316	315	0	1	0.999209	1
1	149436644		G	GATGGT	0.001587	frameshift_variant	HIGH	RPUSD2	protein_coding	315	314	0	1	0.999207	1
1	149436646		A	ACCTCC	0.001587	frameshift_variant	HIGH	RPUSD2	protein_coding	315	314	0	1	0.999207	1
1	149436648		G	GCAGCGACA	0.001597	frameshift_variant	HIGH	RPUSD2	protein_coding	313	312	0	1	0.999202	1
1	149436695		TGG	T	0.004792	frameshift_variant	HIGH	RPUSD2	protein_coding	313	310	0	3	0.992838	1
1	149436725		GT	G	0.008039	frameshift_variant	HIGH	RPUSD2	protein_coding	311	306	0	5	0.980101	1
1	149439279		CGG	C	0.001667	frameshift_variant	HIGH	RPUSD2	protein_coding	300	299	0	1	0.999167	1
1	149444635		G	GGAGGT	0.001582	frameshift_variant	HIGH	CCDC32	protein_coding	316	315	0	1	0.999209	1
1	149530591		GGC	G	0.001718	frameshift_variant	HIGH	BAHD1	protein_coding	291	290	0	1	0.999141	1
1	149568950		A	T	0.001603	stop_gained	HIGH	IVD	protein_coding	312	311	0	1	0.999199	1
1	149618895		A	ATTGAGTTGCTGGAT	0.001901	frameshift_variant	HIGH	DISP2	protein_coding	263	262	0	1	0.99905	1
1	149651175		GA	G	0.001587	frameshift_variant	HIGH	CCDC9B	protein_coding	315	314	0	1	0.999207	1
1	149684880		GA	G	0.001582	frameshift_variant	HIGH	PLCB2	protein_coding	316	315	0	1	0.999209	1
1	149687233		G	GC	0.001597	frameshift_variant	HIGH	PLCB2	protein_coding	313	312	0	1	0.999202	1
1	149710414		TC	T	0.001629	frameshift_variant	HIGH	PAK6	protein_coding	307	306	0	1	0.999186	1
1	149712449		C	CG	0.003344	frameshift_variant	HIGH	PLCB2	protein_coding	299	297	0	2	0.996662	1
1	149716861		T	TG	0.001597	frameshift_variant	HIGH	PAK6	protein_coding	313	312	0	1	0.999202	1
1	149789048		T	TGTCGGTGCTG	0.001582	frameshift_variant&splice_region_variant	HIGH	BUB1B	protein_coding	316	315	0	1	0.999209	1
1	149863739		GGT	G	0.003165	frameshift_variant	HIGH	BMF	protein_coding	316	314	0	2	0.99684	1
1	149904481	rs1148568645	T	A	0.027	start_lost	HIGH	SRP14	protein_coding	312	297	2	13	0.998358	1
1	149907171	rs396130390	G	C	0.035	splice_donor_variant&intron_variant	HIGH	SRP14	protein_coding	314	292	0	22	0.680528	1
1	149977311		C	A	0.001597	stop_gained	HIGH	EIF2AK4	protein_coding	313	312	0	1	0.999202	1
1	150313026		TGCACTGTATGTGGCTCCTAC	T	0.016	splice_donor_variant&splice_region_variant&intron_variant	HIGH	THBS1	protein_coding	317	307	0	10	0.922044	1
1	150313186		TCTGCAGGAAAAAGAAACTCTCATTAGTGACACCCCTACTTTTTGGGCTCCTCCTTCTTACCATCAGTGTGATTCTAAGTGAAATTTGATCCTTGTGGATCTTAC	T	0.016	splice_acceptor_variant&splice_donor_variant&splice_region_variant&intron_variant	HIGH	THBS1	protein_coding	317	307	0	10	0.922044	1
1	150319122		T	TC	0.016	frameshift_variant	HIGH	THBS1	protein_coding	312	302	0	10	0.923225	1
1	150319124		GTA	G	0.016	frameshift_variant	HIGH	THBS1	protein_coding	312	302	0	10	0.923225	1
1	150319157		T	TCAATTGGACAGTCCTGCTTGTTGCAGATCTGGTTTTCTGTTACATCACCAACGCAGTCCTTGCCTCCAAA	0.004747	splice_acceptor_variant&intron_variant	HIGH	THBS1	protein_coding	316	313	0	3	0.992904	1
1	150323464		TCTAAATGGGGGAGAAAGACCATTAGTGTCCAAACTCATTTTCGGTCATTCAGGATCATCTGTGATATACCTTCAGGGGCTCATGCTAAAGGGCTGGGGGCAGAGGCCACTGAC	T	0.007911	splice_acceptor_variant&splice_donor_variant&splice_region_variant&intron_variant	HIGH	THBS1	protein_coding	316	311	0	5	0.980417	1
1	150325425		G	GA	0.016	frameshift_variant	HIGH	THBS1	protein_coding	316	306	0	10	0.92228	1
1	150325433		TC	T	0.016	frameshift_variant	HIGH	THBS1	protein_coding	316	306	0	10	0.92228	1
1	151081061		G	A	0.001577	splice_donor_variant&intron_variant	HIGH	ENSECAG00000041913	pseudogene	317	316	0	1	0.999212	1
1	151170920		ATC	A	0.001582	frameshift_variant	HIGH	RASGRP1	protein_coding	316	315	0	1	0.999209	1
1	152430578	rs395038969	T	A	0.609	splice_acceptor_variant&intron_variant	HIGH	ENSECAG00000034629	pseudogene	312	50	118	144	0.629623	1
1	152986850		CGCTATACCACTGGGCCA	C	0.001587	frameshift_variant	HIGH	C1H15orf41	protein_coding	315	314	0	1	0.999207	1
1	154189119		CTCAG	C	0.001592	frameshift_variant	HIGH	DPH6	protein_coding	314	313	0	1	0.999204	1
1	154557101		CT	C	0.001582	frameshift_variant	HIGH	AQR	protein_coding	316	315	0	1	0.999209	1
1	154654621		ATT	A	0.021	frameshift_variant	HIGH	ACTC1	protein_coding	316	303	0	13	0.869892	1
1	154654624		C	CAG	0.021	frameshift_variant	HIGH	ACTC1	protein_coding	315	302	0	13	0.870275	1
1	154654779		CTA	C	0.021	frameshift_variant	HIGH	ACTC1	protein_coding	316	303	0	13	0.869892	1
1	154655606		TAA	T	0.003185	frameshift_variant	HIGH	ACTC1	protein_coding	314	312	0	2	0.99682	1
1	154655610		T	TCC	0.003226	frameshift_variant	HIGH	ACTC1	protein_coding	310	308	0	2	0.996779	1
1	154655666		AT	A	0.001582	frameshift_variant	HIGH	ACTC1	protein_coding	316	315	0	1	0.999209	1
1	154655679		G	GACGT	0.001587	frameshift_variant&stop_gained	HIGH	ACTC1	protein_coding	315	314	0	1	0.999207	1
1	154655930		A	AACAG	0.007911	frameshift_variant	HIGH	ACTC1	protein_coding	316	311	0	5	0.980417	1
1	154655933		ATGAG	A	0.007937	frameshift_variant	HIGH	ACTC1	protein_coding	315	310	0	5	0.980351	1
1	154655971		AAG	A	0.006349	frameshift_variant	HIGH	ACTC1	protein_coding	315	311	0	4	0.987382	1
1	154656032		CTG	C	0.014	frameshift_variant	HIGH	ACTC1	protein_coding	315	306	0	9	0.940122	1
1	154656037		A	AAG	0.014	frameshift_variant	HIGH	ACTC1	protein_coding	316	307	0	9	0.939937	1
1	154657188		GTC	G	0.009464	frameshift_variant	HIGH	ACTC1	protein_coding	317	311	0	6	0.972005	1
1	154657192		TA	T	0.007886	frameshift_variant	HIGH	ACTC1	protein_coding	317	312	0	5	0.980479	1
1	154771858	rs1143092326	A	G	0.014	splice_acceptor_variant&intron_variant	HIGH	ENSECAG00000036544	pseudogene	317	310	2	5	0.999962	1
1	154781923	rs396892226	A	G	0.756	splice_acceptor_variant&intron_variant	HIGH	ENSECAG00000036544	pseudogene	311	29	188	94	0.891343	1
1	155094447		TGTTTCCACCTTGCAGGAGAAACAATAG	T	0.001577	frameshift_variant&splice_acceptor_variant&splice_region_variant&intron_variant	HIGH	FMN1	protein_coding	317	316	0	1	0.999212	1
1	155669734		GA	G	0.001582	frameshift_variant	HIGH	RYR3	protein_coding	316	315	0	1	0.999209	1
1	155907200		A	T	0.001592	splice_acceptor_variant&intron_variant	HIGH	RYR3	protein_coding	314	313	0	1	0.999204	1
1	155924259		GGT	G	0.001582	splice_donor_variant&intron_variant	HIGH	RYR3	protein_coding	316	315	0	1	0.999209	1
1	155947681		TTC	T	0.003155	frameshift_variant	HIGH	AVEN	protein_coding	317	315	0	2	0.99685	1
1	156109402		CGGGGCCGGCAGGT	C	0.006818	frameshift_variant	HIGH	AVEN	protein_coding	220	217	0	3	0.989825	1
1	156247945		G	GCATCTCCACCACTT	0.001582	splice_acceptor_variant&intron_variant	HIGH	SLC12A6	protein_coding	316	315	0	1	0.999209	1
1	156250241		G	A	0.001577	stop_gained	HIGH	SLC12A6	protein_coding	317	316	0	1	0.999212	1
1	156327949		T	A	0.003165	splice_acceptor_variant&intron_variant	HIGH	NOP10	protein_coding	316	314	0	2	0.99684	1
1	156489501	rs397183336	A	G	0.208	start_lost	HIGH	ENSECAG00000036102	protein_coding	317	205	20	92	0.963201	1
1	156562175		GA	G	0.159	frameshift_variant	HIGH	ENSECAG00000032398	protein_coding	314	238	24	52	0.999999	1
1	156652047	rs68487626	G	C	0.447	splice_acceptor_variant&intron_variant	HIGH	ENSECAG00000042028	pseudogene	314	111	78	125	0.985185	1
1	156810238		TAA	T	0.001582	frameshift_variant	HIGH	ENSECAG00000005288	protein_coding	316	315	0	1	0.999209	1
1	156810241		T	TTC	0.001582	frameshift_variant	HIGH	ENSECAG00000005288	protein_coding	316	315	0	1	0.999209	1
1	156810337		AAC	A	0.003175	frameshift_variant	HIGH	ENSECAG00000005288	protein_coding	315	313	0	2	0.99683	1
1	156810345		A	ATC	0.003175	frameshift_variant	HIGH	ENSECAG00000005288	protein_coding	315	313	0	2	0.99683	1
1	156842280		T	TA	0.003165	frameshift_variant	HIGH	OR4Q3	protein_coding	316	314	0	2	0.99684	1
1	156842294	rs1145009807	C	T	0.051	stop_gained	HIGH	OR4Q3	protein_coding	316	286	2	28	0.949603	1
1	156842349		TAA	T	0.001582	frameshift_variant	HIGH	OR4Q3	protein_coding	316	315	0	1	0.999209	1
1	156842353		A	ATG	0.001582	frameshift_variant	HIGH	OR4Q3	protein_coding	316	315	0	1	0.999209	1
1	156842706		C	CATTTTTT	0.003175	frameshift_variant	HIGH	OR4Q3	protein_coding	315	313	0	2	0.99683	1
1	156842712		TC	T	0.003175	frameshift_variant	HIGH	OR4Q3	protein_coding	315	313	0	2	0.99683	1
1	156842715		C	CGGCG	0.003185	frameshift_variant	HIGH	OR4Q3	protein_coding	314	312	0	2	0.99682	1
1	156842718		CTATGTTGA	C	0.003185	frameshift_variant	HIGH	OR4Q3	protein_coding	314	312	0	2	0.99682	1
1	156842728		CCCCCT	C	0.003185	frameshift_variant	HIGH	OR4Q3	protein_coding	314	312	0	2	0.99682	1
1	156855302		CTT	C	0.014	frameshift_variant	HIGH	ENSECAG00000010455	protein_coding	315	307	1	7	0.998176	1
1	156855305		CTTGG	C	0.014	frameshift_variant	HIGH	ENSECAG00000010455	protein_coding	315	307	1	7	0.998176	1
1	156913046		G	GC	0.076	frameshift_variant	HIGH	ENSECAG00000038867	protein_coding	316	272	4	40	0.962211	1
1	156913165		TAC	T	0.001608	frameshift_variant	HIGH	ENSECAG00000038867	protein_coding	311	310	0	1	0.999196	1
1	156913187		A	ATGATACGGCG	0.011	frameshift_variant	HIGH	ENSECAG00000038867	protein_coding	314	307	0	7	0.962717	1
1	156913190		C	CA	0.011	frameshift_variant	HIGH	ENSECAG00000038867	protein_coding	314	307	0	7	0.962717	1
1	156957266		TC	T	0.025	frameshift_variant	HIGH	ENSECAG00000032633	protein_coding	296	285	4	7	0.999998	1
1	156973019		C	CA	0.029	frameshift_variant	HIGH	OR4K15	protein_coding	296	279	0	17	0.779548	1
1	156973020		T	TCACACACC	0.029	frameshift_variant	HIGH	OR4K15	protein_coding	296	279	0	17	0.779548	1
1	157051074		TAA	T	0.001718	frameshift_variant	HIGH	ENSECAG00000032888	protein_coding	291	290	0	1	0.999141	1
1	157063035		GA	G	0.039	frameshift_variant	HIGH	ENSECAG00000040132	protein_coding	295	275	3	17	0.998836	1
1	157107043		G	A	0.001695	stop_gained	HIGH	ENSECAG00000006715	protein_coding	295	294	0	1	0.999153	1
1	157107496		TA	T	0.238	frameshift_variant	HIGH	ENSECAG00000006715	protein_coding	296	196	41	59	1	1
1	157107890	rs68492574	C	T	0.144	stop_gained	HIGH	ENSECAG00000006715	protein_coding	295	232	22	41	1	1
1	157118121		GTC	G	0.024	frameshift_variant	HIGH	ENSECAG00000006720	protein_coding	294	281	1	12	0.987216	1
1	157118325		CAG	C	0.001706	frameshift_variant	HIGH	ENSECAG00000006720	protein_coding	293	292	0	1	0.999148	1
1	157118330		A	ACG	0.001706	frameshift_variant	HIGH	ENSECAG00000006720	protein_coding	293	292	0	1	0.999148	1
1	157148264		AT	A	0.631	frameshift_variant	HIGH	ENSECAG00000036856	protein_coding	290	65	141	84	0.999018	1
1	157179371		CG	C	0.127	frameshift_variant	HIGH	ENSECAG00000028236	protein_coding	292	234	16	42	0.999993	1
1	157180031		TG	T	0.3	frameshift_variant	HIGH	ENSECAG00000028236	protein_coding	293	163	46	84	0.999919	1
1	157236345		C	A	0.01	stop_gained	HIGH	ENSECAG00000006791	protein_coding	295	291	2	2	0.999996	1
1	157236884	rs1140643017	G	T	0.089	stop_lost&splice_region_variant	HIGH	ENSECAG00000006791	protein_coding	293	256	15	22	1	1
1	157304195		CATTG	C	0.001678	frameshift_variant	HIGH	ENSECAG00000037738	protein_coding	298	297	0	1	0.999161	1
1	157316619	rs1152275201	G	T	0.084	stop_gained	HIGH	ENSECAG00000030822	protein_coding	291	250	8	33	0.999734	1
1	157342428	rs1147338748	G	T	0.011	stop_gained	HIGH	ENSECAG00000035453	protein_coding	317	310	0	7	0.962367	1
1	157384399		ATG	A	0.001582	frameshift_variant	HIGH	ENSECAG00000033041	protein_coding	316	315	0	1	0.999209	1
1	157419082		AGT	A	0.065	frameshift_variant	HIGH	ENSECAG00000029522	protein_coding	316	285	10	21	1	1
1	157419085		T	TCC	0.065	frameshift_variant	HIGH	ENSECAG00000029522	protein_coding	316	285	10	21	1	1
1	157448839		CTG	C	0.001577	frameshift_variant	HIGH	ENSECAG00000036518	protein_coding	317	316	0	1	0.999212	1
1	157461961		TGCCTG	T	0.036	frameshift_variant	HIGH	ENSECAG00000030366	protein_coding	316	296	3	17	0.999166	1
1	157533832		GGT	G	0.001587	frameshift_variant	HIGH	ENSECAG00000030931	protein_coding	315	314	0	1	0.999207	1
1	157543608		T	TGTTAA	0.003831	frameshift_variant	HIGH	ENSECAG00000032405	protein_coding	261	260	1	0	0.999993	1
1	157543611		AGT	A	0.00346	frameshift_variant	HIGH	ENSECAG00000032405	protein_coding	289	288	1	0	0.999994	1
1	157543634		CTA	C	0.241	frameshift_variant	HIGH	ENSECAG00000032405	protein_coding	255	171	39	45	1	1
1	157569780		AT	A	0.009464	frameshift_variant	HIGH	OR4L1	protein_coding	317	312	1	4	0.999606	1
1	157581919	rs1143584844	A	C	0.055	stop_gained	HIGH	ENSECAG00000007160	protein_coding	317	290	8	19	0.999999	1
1	157582035	rs1140288813	C	A	0.013	start_lost	HIGH	ENSECAG00000007160	protein_coding	316	309	1	6	0.998628	1
1	157649193		C	T	0.001577	start_lost	HIGH	ENSECAG00000039678	protein_coding	317	316	0	1	0.999212	1
1	157659635		G	A	0.003165	stop_gained	HIGH	ENSECAG00000036948	protein_coding	316	314	0	2	0.99684	1
1	157693207		CT	C	0.231	frameshift_variant	HIGH	ENSECAG00000029249	protein_coding	312	193	25	94	0.982589	1
1	157759119		TG	T	0.001613	frameshift_variant	HIGH	ENSECAG00000034196	protein_coding	310	309	0	1	0.999194	1
1	157842976		AC	A	0.009615	frameshift_variant	HIGH	ENSECAG00000037466	protein_coding	312	308	2	2	0.999996	1
1	157843274		A	ACAGCTCCT	0.001603	frameshift_variant	HIGH	ENSECAG00000037466	protein_coding	312	311	0	1	0.999199	1
1	157960994	rs68577662	A	G	0.704	splice_acceptor_variant&intron_variant	HIGH	ENSECAG00000011094	pseudogene	297	44	165	88	0.98323	1
1	157976051		CAGGA	C	0.008361	frameshift_variant	HIGH	ENSECAG00000029534	protein_coding	299	296	2	1	0.999999	1
1	158073022	rs394859207	C	A	0.192	stop_gained	HIGH	ENSECAG00000029232	protein_coding	307	213	24	70	0.99978	1
1	158261680		G	A	0.001597	stop_gained	HIGH	OR4K5	protein_coding	313	312	0	1	0.999202	1
1	158322187		AGG	A	0.003155	frameshift_variant	HIGH	OR4K3	protein_coding	317	315	0	2	0.99685	1
1	158322196		AGC	A	0.003155	frameshift_variant	HIGH	OR4K3	protein_coding	317	315	0	2	0.99685	1
1	158366846	rs1141200773	G	A	0.054	stop_gained	HIGH	ENSECAG00000006630	protein_coding	314	287	7	20	0.999995	1
1	158387501		GC	G	0.004747	frameshift_variant	HIGH	ENSECAG00000006654	protein_coding	316	313	0	3	0.992904	1
1	158493604		CAGCCCAGCAGAAAACCATT	C	0.001582	frameshift_variant	HIGH	ENSECAG00000006743	protein_coding	316	315	0	1	0.999209	1
1	158493998		A	T	0.001582	stop_gained	HIGH	ENSECAG00000006743	protein_coding	316	315	0	1	0.999209	1
1	158508936		C	CT	0.016	frameshift_variant	HIGH	ENSECAG00000030183	protein_coding	315	307	2	6	0.999918	1
1	158509684		TG	T	0.001577	frameshift_variant	HIGH	ENSECAG00000030183	protein_coding	317	316	0	1	0.999212	1
1	158582635	rs394009112	C	T	0.114	stop_gained	HIGH	ENSECAG00000006864	protein_coding	315	249	6	60	0.880694	1
1	158619639		GT	G	0.001577	frameshift_variant	HIGH	ENSECAG00000000803	protein_coding	317	316	0	1	0.999212	1
1	158619980		CT	C	0.001577	frameshift_variant	HIGH	ENSECAG00000000803	protein_coding	317	316	0	1	0.999212	1
1	158628413		CT	C	0.052	frameshift_variant	HIGH	OR11H6	protein_coding	317	289	5	23	0.999743	1
1	158653412		CCA	C	0.178	frameshift_variant	HIGH	ENSECAG00000041582	protein_coding	317	215	11	91	0.693563	1
1	158653848		CCTGAACCTCTCTGGAG	C	0.001582	frameshift_variant	HIGH	ENSECAG00000041582	protein_coding	316	315	0	1	0.999209	1
1	158767363		T	TAA	0.003165	frameshift_variant	HIGH	TEP1	protein_coding	316	314	0	2	0.99684	1
1	158767364		G	GGGAGTGTCCATCAGGGGCC	0.003165	frameshift_variant	HIGH	TEP1	protein_coding	316	314	0	2	0.99684	1
1	158779559		ACC	A	0.001634	frameshift_variant	HIGH	TEP1	protein_coding	306	305	0	1	0.999183	1
1	158782085		G	A	0.001582	stop_gained	HIGH	TEP1	protein_coding	316	315	0	1	0.999209	1
1	158792502		GA	G	0.001592	frameshift_variant	HIGH	ENSECAG00000042997	protein_coding	314	313	0	1	0.999204	1
1	158827114	rs1140975864	T	C	0.00641	splice_donor_variant&intron_variant	HIGH	ENSECAG00000022414	protein_coding	312	308	0	4	0.987262	1
1	158827392	rs395749055	G	A	0.035	stop_gained	HIGH	ENSECAG00000022414	protein_coding	313	292	1	20	0.942935	1
1	158836012	rs1148574178	G	A	0.03	splice_donor_variant&intron_variant	HIGH	ENSECAG00000022414	protein_coding	314	296	1	17	0.96692	1
1	158850524		G	GCC	0.007886	frameshift_variant	HIGH	APEX1	protein_coding	317	312	0	5	0.980479	1
1	158850525		GAA	G	0.007886	frameshift_variant	HIGH	APEX1	protein_coding	317	312	0	5	0.980479	1
1	158850685		TG	T	0.001577	splice_donor_variant&intron_variant	HIGH	APEX1	protein_coding	317	316	0	1	0.999212	1
1	158910713		CT	C	0.017	frameshift_variant	HIGH	ENSECAG00000038332	protein_coding	315	304	0	11	0.912974	1
1	159018769	rs395941407	C	T	0.046	stop_gained	HIGH	ENSECAG00000038332	protein_coding	315	294	8	13	1	1
1	159018848		CAGATGCTATTGGTG	C	0.038	frameshift_variant&splice_donor_variant&splice_region_variant&intron_variant	HIGH	ENSECAG00000038332	protein_coding	317	297	4	16	0.999888	1
1	159203589		GC	G	0.001577	splice_acceptor_variant&intron_variant	HIGH	ENSECAG00000041345	pseudogene	317	316	0	1	0.999212	1
1	159444836		CT	C	0.001577	frameshift_variant	HIGH	ENSECAG00000002332	protein_coding	317	316	0	1	0.999212	1
1	159485546		A	AGG	0.001592	frameshift_variant	HIGH	METTL17	protein_coding	314	313	0	1	0.999204	1
1	159494185		G	GA	0.001592	frameshift_variant	HIGH	SLC39A2	protein_coding	314	313	0	1	0.999204	1
1	159494190		C	CA	0.001587	frameshift_variant	HIGH	SLC39A2	protein_coding	315	314	0	1	0.999207	1
1	159494194		C	CTTGTATAGAGGTTGAGTAAAGGTTGCCGCATATCGTAT	0.001587	frameshift_variant&stop_gained	HIGH	SLC39A2	protein_coding	315	314	0	1	0.999207	1
1	159501195	rs1150555187	G	A	0.001582	splice_donor_variant&intron_variant	HIGH	NDRG2	protein_coding	316	315	0	1	0.999209	1
1	159548816		G	GTCTT	0.004367	splice_donor_variant&intron_variant	HIGH	ARHGEF40	protein_coding	229	227	0	2	0.995642	1
1	159561972		TAG	T	0.001592	splice_acceptor_variant&intron_variant	HIGH	ARHGEF40	protein_coding	314	313	0	1	0.999204	1
1	159569368		CCA	C	0.001724	frameshift_variant	HIGH	ZNF219	protein_coding	290	289	0	1	0.999138	1
1	159649390		GCTGTGAGAAACAGACACAAATAGGATGGAGTTAGAGGCACTCCATGTGTCCCTGATCCCCCCTCCACCACCTCTTTCTTTCCTTTCCCGTGGTTTTCAC	G	0.021	splice_acceptor_variant&splice_donor_variant&splice_region_variant&intron_variant	HIGH	ENSECAG00000017645	protein_coding	314	301	0	13	0.870659	1
1	159649390		GCTGTGAGAAACAGACACAAATAGGATGGAGTTAGAGGCACTCCATGTGTCCCTGATCCCCCCTCCACCACCTCTTTCTTTCCTTTCCCGTGGTTTTCAC	G	0.021	splice_acceptor_variant&splice_region_variant&intron_variant	HIGH	ENSECAG00000017645	protein_coding	314	301	0	13	0.870659	1
1	159672796		AAC	A	0.001577	splice_acceptor_variant&5_prime_UTR_variant&intron_variant	HIGH	ENSECAG00000017645	protein_coding	317	316	0	1	0.999212	1
1	159789348		G	GCCATTCCGTAGCATTTAC	0.001577	splice_acceptor_variant&intron_variant	HIGH	SUPT16H	protein_coding	317	316	0	1	0.999212	1
1	159791751		CCCTAAGCAGAATGAAAATTAACGTGAATCCTTATGTGTCTTTACATGTTCCCAAAACCCACACATGTATTTTGGCACAAAGCGGCTTTGTCTGTGTTCAGGCTCA	C	0.001582	frameshift_variant&splice_acceptor_variant&splice_donor_variant&splice_region_variant&intron_variant	HIGH	SUPT16H	protein_coding	316	315	0	1	0.999209	1
1	159793690		TCTATGGGGGAAAAATCATAATCAGAAATTCAGGTTTTAATTTTTTTAGCCAATATTGTTTATCTTCACTGTACCAGACTTCGTATACCACGCATTCATCTTATTCCTAC	T	0.001577	splice_acceptor_variant&splice_donor_variant&splice_region_variant&intron_variant	HIGH	SUPT16H	protein_coding	317	316	0	1	0.999212	1
1	159881216		TGA	T	0.001582	frameshift_variant	HIGH	RAB2B	protein_coding	316	315	0	1	0.999209	1
1	160058989		AAC	A	0.009464	frameshift_variant	HIGH	OR4E1	protein_coding	317	312	1	4	0.999606	1
1	160059113		AAAGTAGTTTGATT	A	0.2	frameshift_variant	HIGH	OR4E1	protein_coding	317	207	17	93	0.911551	1
1	160107773		GA	G	0.009464	frameshift_variant	HIGH	ENSECAG00000031454	TR_V_gene	317	312	1	4	0.999606	1
1	160107775		CA	C	0.009464	frameshift_variant	HIGH	ENSECAG00000031454	TR_V_gene	317	312	1	4	0.999606	1
1	160124939	rs396927424	A	C	0.293	stop_lost&splice_region_variant	HIGH	ENSECAG00000028500	TR_V_gene	317	165	34	118	0.924218	1
1	160137068	rs1148449042	C	T	0.04	stop_gained	HIGH	ENSECAG00000000602	protein_coding	315	296	6	13	0.999999	1
1	160146856		G	A	0.006431	splice_donor_variant&intron_variant	HIGH	ENSECAG00000006005	protein_coding	311	307	0	4	0.98722	1
1	160154835	rs395223191	A	G	0.209	stop_lost	HIGH	ENSECAG00000033981	protein_coding	316	208	24	84	0.996563	1
1	160191139		A	T	0.006329	splice_acceptor_variant&intron_variant	HIGH	ENSECAG00000033765	protein_coding	316	313	1	2	0.999921	1
1	160202245	rs396598504	C	T	0.644	stop_gained	HIGH	ENSECAG00000039092	protein_coding	308	55	144	109	0.97326	1
1	160202711		A	AT	0.639	frameshift_variant	HIGH	ENSECAG00000039092	protein_coding	309	57	143	109	0.977071	1
1	160202716		TG	T	0.004777	frameshift_variant	HIGH	ENSECAG00000039092	protein_coding	314	312	1	1	0.999975	1
1	160202732		T	G	0.001608	stop_gained	HIGH	ENSECAG00000039092	protein_coding	311	310	0	1	0.999196	1
1	160233641		G	GT	0.057	frameshift_variant	HIGH	ENSECAG00000035416	protein_coding	314	282	4	28	0.9961	1
1	160254501		CT	C	0.019	frameshift_variant	HIGH	ENSECAG00000034778	protein_coding	317	309	4	4	1	1
1	160254929		CG	C	0.101	frameshift_variant	HIGH	ENSECAG00000034778	protein_coding	313	257	7	49	0.9839	1
1	160267258		GT	G	0.001577	frameshift_variant	HIGH	ENSECAG00000033812	protein_coding	317	316	0	1	0.999212	1
1	160291319		AC	A	0.08	frameshift_variant	HIGH	ENSECAG00000034604	protein_coding	313	263	0	50	0.134037	1
1	160299506		GA	G	0.088	frameshift_variant	HIGH	ENSECAG00000033144	protein_coding	317	261	0	56	0.0850596	1
1	160299778		AAC	A	0.011	frameshift_variant	HIGH	ENSECAG00000033144	protein_coding	316	310	1	5	0.99929	1
1	160299842		CT	C	0.161	frameshift_variant	HIGH	ENSECAG00000033144	protein_coding	317	228	13	76	0.96105	1
1	160311997	rs1144800837	G	A	0.699	stop_gained	HIGH	ENSECAG00000036901	protein_coding	314	39	164	111	0.894487	1
1	160452099	rs1145158648	G	A	0.048	start_lost	HIGH	ENSECAG00000028664	TR_V_gene	315	289	4	22	0.9991	1
1	160474078	rs1144222969	C	A	0.032	stop_gained	HIGH	ENSECAG00000035564	protein_coding	317	303	6	8	1	1
1	160537695		AG	A	0.05	frameshift_variant	HIGH	ENSECAG00000040100	protein_coding	298	273	5	20	0.999879	1
1	160564599		ATAAGATGTTTT	A	0.004717	frameshift_variant&start_lost	HIGH	ENSECAG00000036583	protein_coding	106	105	0	1	0.997644	1
1	160564992		TG	T	0.061	frameshift_variant	HIGH	ENSECAG00000036583	protein_coding	114	104	4	6	0.999925	1
1	160564997		C	CA	0.065	frameshift_variant	HIGH	ENSECAG00000036583	protein_coding	107	97	4	6	0.9999	1
1	160594698		CT	C	0.002165	frameshift_variant	HIGH	ENSECAG00000035635	protein_coding	231	230	0	1	0.998918	1
1	160735047		TG	T	0.031	frameshift_variant	HIGH	ENSECAG00000036583	protein_coding	159	153	4	2	0.999999	1
1	160735052		C	CA	0.036	frameshift_variant	HIGH	ENSECAG00000036583	protein_coding	154	147	4	3	0.999998	1
1	160735232		C	CA	0.029	frameshift_variant	HIGH	ENSECAG00000036583	protein_coding	154	148	3	3	0.99999	1
1	160735299		AG	A	0.071	frameshift_variant	HIGH	ENSECAG00000036583	protein_coding	162	148	9	5	1	1
1	160735331		T	TA	0.073	frameshift_variant	HIGH	ENSECAG00000036583	protein_coding	165	151	10	4	1	1
1	160760632		TGGAG	T	0.008361	frameshift_variant	HIGH	ENSECAG00000009058	protein_coding	299	294	0	5	0.979314	1
1	160775599		TCTGCAGGCAC	T	0.011	frameshift_variant	HIGH	ENSECAG00000009058	protein_coding	311	304	0	7	0.963066	1
1	160919679		ATC	A	0.003968	frameshift_variant	HIGH	ENSECAG00000030349	protein_coding	252	251	1	0	0.999992	1
1	160919682		AC	A	0.004016	frameshift_variant	HIGH	ENSECAG00000030349	protein_coding	249	248	1	0	0.999992	1
1	160924345		TCA	T	0.001852	splice_acceptor_variant&splice_region_variant&intron_variant	HIGH	ENSECAG00000032244	protein_coding	270	269	0	1	0.999074	1
1	160987604	rs1139606793	G	C	0.017	stop_gained	HIGH	ENSECAG00000038899	protein_coding	316	305	0	11	0.91271	1
1	161075964		GC	G	0.027	frameshift_variant	HIGH	ENSECAG00000037584	protein_coding	238	226	1	11	0.986625	1
1	161091772		GAGATAACA	G	0.00947	frameshift_variant	HIGH	ENSECAG00000042019	protein_coding	264	259	0	5	0.976601	1
1	161091783		A	ACCATC	0.009579	frameshift_variant	HIGH	ENSECAG00000042019	protein_coding	261	256	0	5	0.976335	1
1	161091941		T	TC	0.034	frameshift_variant	HIGH	ENSECAG00000042019	protein_coding	264	246	0	18	0.736858	1
1	161136207	rs393733689	A	T	0.163	stop_gained	HIGH	ENSECAG00000018964	protein_coding	260	203	28	29	1	1
1	161167142		GAT	G	0.011	frameshift_variant	HIGH	ENSECAG00000034653	protein_coding	264	260	2	2	0.999995	1
1	161167145		G	GCA	0.011	frameshift_variant	HIGH	ENSECAG00000034653	protein_coding	264	260	2	2	0.999995	1
1	161167160		TC	T	0.011	frameshift_variant	HIGH	ENSECAG00000034653	protein_coding	263	259	2	2	0.999995	1
1	161167165		AC	A	0.011	frameshift_variant	HIGH	ENSECAG00000034653	protein_coding	262	258	2	2	0.999995	1
1	161167168		GC	G	0.011	frameshift_variant	HIGH	ENSECAG00000034653	protein_coding	262	258	2	2	0.999995	1
1	161178481	rs1136582459	A	G	0.107	start_lost	HIGH	ENSECAG00000034777	protein_coding	266	227	18	21	1	1
1	161184205	rs1136275581	T	A	0.409	stop_lost	HIGH	ENSECAG00000032663	protein_coding	259	130	83	46	1	1
1	161195154		A	AG	0.003745	frameshift_variant	HIGH	ENSECAG00000037775	protein_coding	267	265	0	2	0.996262	1
1	161195159		T	TAA	0.003731	frameshift_variant	HIGH	ENSECAG00000037775	protein_coding	268	266	0	2	0.996276	1
1	161225285		C	CAA	0.107	frameshift_variant	HIGH	ENSECAG00000039229	protein_coding	298	243	9	46	0.997404	1
1	161248215		TTC	T	0.289	frameshift_variant	HIGH	TRAV29DV5	protein_coding	315	162	29	124	0.747358	1
1	161306328	rs1138526219	C	T	0.093	stop_gained	HIGH	ENSECAG00000036200	protein_coding	316	259	2	55	0.484782	1
1	161363937	rs1150257732	A	T	0.26	stop_gained	HIGH	ENSECAG00000037320	protein_coding	312	178	28	106	0.947605	1
1	161363958	rs1136849065	T	C	0.25	stop_lost&splice_region_variant	HIGH	ENSECAG00000037320	protein_coding	314	185	28	101	0.976016	1
1	161429430		C	CCGTTGGTTCTCTTGGTGATTATCT	0.001582	stop_gained&disruptive_inframe_insertion	HIGH	ENSECAG00000037374	protein_coding	316	315	0	1	0.999209	1
1	161429433		G	GGCTTCCT	0.001582	frameshift_variant	HIGH	ENSECAG00000037374	protein_coding	316	315	0	1	0.999209	1
1	161429435		C	CTGGTGTTGATAA	0.001582	stop_gained&disruptive_inframe_insertion	HIGH	ENSECAG00000037374	protein_coding	316	315	0	1	0.999209	1
1	161429437		C	CTTGGTGACGTATCTGCGCTTCCTTTTGCCGCTT	0.001582	stop_gained&disruptive_inframe_insertion	HIGH	ENSECAG00000037374	protein_coding	316	315	0	1	0.999209	1
1	161455521		CGCACTGTGCTCCCCAG	C	0.001603	frameshift_variant	HIGH	ENSECAG00000032407	protein_coding	312	311	0	1	0.999199	1
1	161467022		C	T	0.003175	stop_gained	HIGH	ENSECAG00000038620	protein_coding	315	313	0	2	0.99683	1
1	161467315		CACCTGCAGTCTGTATCTAA	C	0.001587	frameshift_variant	HIGH	ENSECAG00000038620	protein_coding	315	314	0	1	0.999207	1
1	161478903		AG	A	0.007886	frameshift_variant	HIGH	ENSECAG00000034777	protein_coding	317	313	1	3	0.999809	1
1	161519918		GAAATTCAAGCTCAGCA	G	0.004732	gene_fusion	HIGH	ENSECAG00000030441&ENSECAG00000037752		317	314	0	3	0.992927	1
1	161519918		GAAATTCAAGCTCAGCA	G	0.004732	gene_fusion	HIGH	ENSECAG00000030441&ENSECAG00000037320		317	314	0	3	0.992927	1
1	161520754		G	GC	0.013	frameshift_variant	HIGH	ENSECAG00000030441	protein_coding	316	308	0	8	0.947993	1
1	161559549		GC	G	0.35	frameshift_variant	HIGH	ENSECAG00000037320	protein_coding	303	146	55	102	0.998862	1
1	161559565		CTT	C	0.711	frameshift_variant	HIGH	ENSECAG00000037320	protein_coding	308	49	179	80	0.99672	1
1	161566814	rs1143413221	C	T	0.066	stop_gained	HIGH	ENSECAG00000028712	protein_coding	316	280	6	30	0.99946	1
1	161591499		A	AG	0.142	frameshift_variant	HIGH	ENSECAG00000022264	protein_coding	307	235	15	57	0.999395	1
1	161591617		AGGTCC	A	0.105	frameshift_variant	HIGH	ENSECAG00000022264	protein_coding	311	254	8	49	0.991658	1
1	161591625		TCC	T	0.105	frameshift_variant	HIGH	ENSECAG00000022264	protein_coding	309	252	8	49	0.991983	1
1	161591628		T	TA	0.106	frameshift_variant	HIGH	ENSECAG00000022264	protein_coding	308	251	8	49	0.991179	1
1	161595652	rs1151493182	G	A	0.079	splice_donor_variant&intron_variant	HIGH	ENSECAG00000028055	pseudogene	315	274	9	32	0.999963	1
1	161603176		AGTG	A	0.027	splice_acceptor_variant&splice_region_variant&intron_variant&non_coding_transcript_exon_variant	HIGH	ENSECAG00000040911	pseudogene	316	299	0	17	0.794178	1
1	161615532		TGGCTCAGAAA	T	0.05	frameshift_variant	HIGH	ENSECAG00000041382	protein_coding	313	287	5	21	0.999842	1
1	161655007	rs1152007658	G	T	0.145	stop_gained	HIGH	ENSECAG00000018319	protein_coding	313	230	8	75	0.783719	1
1	161687503		AC	A	0.001597	frameshift_variant	HIGH	ENSECAG00000030881	protein_coding	313	312	0	1	0.999202	1
1	161698711		T	C	0.001592	start_lost	HIGH	ENSECAG00000039399	protein_coding	314	313	0	1	0.999204	1
1	161753887		ATG	A	0.011	frameshift_variant	HIGH	ENSECAG00000032355	protein_coding	316	309	0	7	0.962484	1
1	161754077		GA	G	0.009967	frameshift_variant	HIGH	ENSECAG00000032355	protein_coding	301	296	1	4	0.999563	1
1	161780387		G	A	0.001613	stop_gained	HIGH	ENSECAG00000030881	protein_coding	310	309	0	1	0.999194	1
1	161780627		G	GCTGGT	0.001613	frameshift_variant	HIGH	ENSECAG00000030881	protein_coding	310	309	0	1	0.999194	1
1	161780639		T	TG	0.001613	frameshift_variant	HIGH	ENSECAG00000030881	protein_coding	310	309	0	1	0.999194	1
1	161824241	rs1145109873	G	T	0.456	stop_gained	HIGH	ENSECAG00000033247	protein_coding	310	113	86	111	0.998584	1
1	161828851		TC	T	0.46	frameshift_variant	HIGH	ENSECAG00000031201	protein_coding	313	114	89	110	0.999078	1
1	161829136		T	TA	0.013	frameshift_variant	HIGH	ENSECAG00000031201	protein_coding	301	293	0	8	0.950399	1
1	161840129		CCT	C	0.075	frameshift_variant	HIGH	ENSECAG00000031201	protein_coding	315	276	8	31	0.999909	1
1	161858247	rs1142562858	T	C	0.108	start_lost	HIGH	ENSECAG00000013643	protein_coding	315	261	14	40	0.999994	1
1	161901559		AT	A	0.011	frameshift_variant	HIGH	TRAV24	protein_coding	314	307	0	7	0.962717	1
1	161997481		ACTCACAACTGG	A	0.025	frameshift_variant	HIGH	ENSECAG00000014595	protein_coding	314	300	2	12	0.998921	1
1	162316024		T	TG	0.188	frameshift_variant	HIGH	TRDV2	protein_coding	309	216	23	70	0.999683	1
1	162482162	rs1143098387	G	A	0.123	stop_gained	HIGH	TRDV3	protein_coding	312	253	18	41	1	1
1	162593624		GTT	G	0.018	frameshift_variant	HIGH	DAD1	protein_coding	311	300	0	11	0.904132	1
1	162593627		C	CAA	0.018	frameshift_variant	HIGH	DAD1	protein_coding	311	300	0	11	0.904132	1
1	162593652		TCC	T	0.014	frameshift_variant	HIGH	DAD1	protein_coding	313	304	0	9	0.94049	1
1	162593655		C	CTTGG	0.014	frameshift_variant	HIGH	DAD1	protein_coding	312	303	0	9	0.940675	1
1	162593657		GCA	G	0.014	frameshift_variant	HIGH	DAD1	protein_coding	313	304	0	9	0.94049	1
1	162613855		GGCCTGGCCTGGTGCAGCGATTCCGA	G	0.001582	frameshift_variant&splice_region_variant	HIGH	ABHD4	protein_coding	316	315	0	1	0.999209	1
1	162674653		GC	G	0.003155	frameshift_variant	HIGH	ENSECAG00000038239	protein_coding	317	315	0	2	0.99685	1
1	162674877		AC	A	0.001608	frameshift_variant	HIGH	ENSECAG00000038239	protein_coding	311	310	0	1	0.999196	1
1	162675055		CA	C	0.019	frameshift_variant	HIGH	ENSECAG00000038239	protein_coding	309	298	1	10	0.994238	1
1	162712003		C	CA	0.001592	frameshift_variant	HIGH	ENSECAG00000040645	protein_coding	314	313	0	1	0.999204	1
1	162712007		AT	A	0.001582	frameshift_variant	HIGH	ENSECAG00000040645	protein_coding	316	315	0	1	0.999209	1
1	162824606		AAAAAAACCAGGTGGTAGTGATATTATACATGGTTTTCAATACCATGTATAGGAAAATGAAAGCGTCCCCTCTGCTAAAGGGTCCTGACACTGTTTATCCTGTGTAATAGGCCCCG	A	0.003175	splice_acceptor_variant&conservative_inframe_deletion&splice_region_variant&intron_variant	HIGH	OXA1L	protein_coding	315	313	0	2	0.99683	1
1	162824747		T	TGA	0.001582	frameshift_variant	HIGH	OXA1L	protein_coding	316	315	0	1	0.999209	1
1	162825400		CT	C	0.001582	frameshift_variant	HIGH	OXA1L	protein_coding	316	315	0	1	0.999209	1
1	162825403		T	TG	0.001582	frameshift_variant	HIGH	OXA1L	protein_coding	316	315	0	1	0.999209	1
1	162866474		C	CAA	0.01	frameshift_variant	HIGH	MMP14	protein_coding	287	281	0	6	0.971707	1
1	162870599		G	GGCCA	0.004762	splice_donor_variant&intron_variant	HIGH	MMP14	protein_coding	315	312	0	3	0.992882	1
1	162870986		T	TGCATCCAGAATTACACCCCCAA	0.001592	frameshift_variant	HIGH	MMP14	protein_coding	314	313	0	1	0.999204	1
1	162871669		G	GAAA	0.001582	splice_donor_variant&intron_variant	HIGH	MMP14	protein_coding	316	315	0	1	0.999209	1
1	162874777		AC	A	0.00641	frameshift_variant	HIGH	SLC7A7	protein_coding	312	308	0	4	0.987262	1
1	162874795		CT	C	0.003185	frameshift_variant	HIGH	SLC7A7	protein_coding	314	312	0	2	0.99682	1
1	162874802		AC	A	0.003236	frameshift_variant	HIGH	SLC7A7	protein_coding	309	307	0	2	0.996769	1
1	162874807		TG	T	0.003215	frameshift_variant	HIGH	SLC7A7	protein_coding	311	309	0	2	0.996791	1
1	162874817		CT	C	0.003195	frameshift_variant	HIGH	SLC7A7	protein_coding	313	311	0	2	0.99681	1
1	162874839		T	TCCTTCACCCTGACCGC	0.003195	frameshift_variant	HIGH	SLC7A7	protein_coding	313	311	0	2	0.99681	1
1	162874849		TCAAC	T	0.004792	frameshift_variant	HIGH	SLC7A7	protein_coding	313	310	0	3	0.992838	1
1	162874858		C	CCCCGG	0.004777	frameshift_variant	HIGH	SLC7A7	protein_coding	314	311	0	3	0.99286	1
1	162874899		G	GGA	0.00639	frameshift_variant	HIGH	SLC7A7	protein_coding	313	309	0	4	0.987301	1
1	162874932		G	GA	0.006349	frameshift_variant	HIGH	SLC7A7	protein_coding	315	311	0	4	0.987382	1
1	162891537		GCA	G	0.006329	frameshift_variant	HIGH	LRP10	protein_coding	316	312	0	4	0.987422	1
1	162891541		C	CAT	0.006329	frameshift_variant	HIGH	LRP10	protein_coding	316	312	0	4	0.987422	1
1	162891725		GCGAC	G	0.004808	frameshift_variant	HIGH	LRP10	protein_coding	312	309	0	3	0.992813	1
1	162891730		C	CTGTT	0.004808	frameshift_variant	HIGH	LRP10	protein_coding	312	309	0	3	0.992813	1
1	162892781		ACG	A	0.001623	frameshift_variant&splice_donor_variant&splice_region_variant&intron_variant	HIGH	LRP10	protein_coding	308	307	0	1	0.999189	1
1	162893270		A	ACT	0.011	frameshift_variant	HIGH	LRP10	protein_coding	309	302	0	7	0.963299	1
1	162893272		CGT	C	0.011	frameshift_variant	HIGH	LRP10	protein_coding	308	301	0	7	0.963416	1
1	162964926		TCA	T	0.001577	frameshift_variant&splice_region_variant	HIGH	AJUBA	protein_coding	317	316	0	1	0.999212	1
1	163023964		CG	C	0.006623	frameshift_variant	HIGH	CDH24	protein_coding	151	150	1	0	0.999978	1
1	163197498		CG	C	0.002688	frameshift_variant	HIGH	HOMEZ	protein_coding	186	185	0	1	0.998657	1
1	163222818		CGGTGGGGAGGCCGGGGAGGGGGCCCCGGGGGGCG	C	0.002475	frameshift_variant	HIGH	PABPN1	protein_coding	202	201	0	1	0.998763	1
1	163272953		GCTTGTCC	G	0.001587	frameshift_variant	HIGH	MYH7	protein_coding	315	314	0	1	0.999207	1
1	163272961		ACC	A	0.001582	frameshift_variant	HIGH	MYH7	protein_coding	316	315	0	1	0.999209	1
1	163296804		G	A	0.004762	stop_gained	HIGH	MYH7	protein_coding	315	312	0	3	0.992882	1
1	163316196		C	CTTAAGCACTGTAGTAGCAAACTGAACTT	0.001582	frameshift_variant&stop_gained	HIGH	MYH7	protein_coding	316	315	0	1	0.999209	1
1	163357558		CT	C	0.001577	frameshift_variant	HIGH	NGDN	protein_coding	317	316	0	1	0.999212	1
1	163397161		TG	T	0.001608	frameshift_variant	HIGH	ZFHX2	protein_coding	311	310	0	1	0.999196	1
1	163407475		AG	A	0.001597	frameshift_variant	HIGH	ZFHX2	protein_coding	313	312	0	1	0.999202	1
1	163428865		GCGCCTA	G	0.001603	splice_acceptor_variant&conservative_inframe_deletion&splice_region_variant&intron_variant	HIGH	AP1G2	protein_coding	312	311	0	1	0.999199	1
1	163430244		GCCTGGAGGAGAGGGCGGCAAGGTCAGGGCTGGGTATAGAGACCTGACCAAGTCCTCGTCCTCCCAGGGCCTCTGGCCTCCCCA	G	0.001618	frameshift_variant&splice_acceptor_variant&splice_donor_variant&splice_region_variant&intron_variant	HIGH	AP1G2	protein_coding	309	308	0	1	0.999191	1
1	163432127		GGC	G	0.001608	frameshift_variant	HIGH	AP1G2	protein_coding	311	310	0	1	0.999196	1
1	163432132		A	ATT	0.001613	frameshift_variant	HIGH	AP1G2	protein_coding	310	309	0	1	0.999194	1
1	163439292		TG	T	0.001608	frameshift_variant	HIGH	JPH4	protein_coding	311	310	0	1	0.999196	1
1	163489644	rs1147431240	G	T	0.009646	splice_donor_variant&intron_variant	HIGH	ENSECAG00000039854	pseudogene	311	305	0	6	0.971476	1
1	163529265	rs68499257	G	T	0.223	splice_donor_variant&intron_variant	HIGH	ENSECAG00000042444	protein_coding	311	197	25	89	0.992645	1
1	163529707		TCA	T	0.001597	frameshift_variant	HIGH	ENSECAG00000042444	protein_coding	313	312	0	1	0.999202	1
1	163532185		GCCGGGGT	G	0.041	frameshift_variant&splice_region_variant	HIGH	ENSECAG00000042444	protein_coding	171	163	6	2	1	1
1	163759707		C	CG	0.016	frameshift_variant	HIGH	ENSECAG00000018815	protein_coding	289	280	0	9	0.928678	1
1	163775415		G	GC	0.003215	frameshift_variant	HIGH	CARMIL3	protein_coding	311	310	1	0	0.999995	1
1	163784742		CACTCAGGAGAG	C	0.005	frameshift_variant	HIGH	CARMIL3	protein_coding	200	198	0	2	0.995012	1
1	163792953		CA	C	0.001608	frameshift_variant&splice_region_variant	HIGH	CPNE6	protein_coding	311	310	0	1	0.999196	1
1	163803576		G	GGGCACTCTTAAAGGGCC	0.013	frameshift_variant	HIGH	NRL	protein_coding	315	309	2	4	0.999976	1
1	163839265	rs394792366	C	T	0.374	stop_gained	HIGH	EMC9	protein_coding	293	133	59	101	0.998522	1
1	163840833		GAGGCAAGCTGGGAAGAGCTGGGAGGAGGGACCCAAGCATGGGGAAAATCAGCCTTAGGCCTGACTCCCAAGGACTCCTCTCTCCCTGC	G	0.006667	frameshift_variant&splice_donor_variant&splice_region_variant&intron_variant	HIGH	PSME1	protein_coding	300	296	0	4	0.986754	1
1	163840833		GAGGCAAGCTGGGAAGAGCTGGGAGGAGGGACCCAAGCATGGGGAAAATCAGCCTTAGGCCTGACTCCCAAGGACTCCTCTCTCCCTGC	G	0.006667	splice_acceptor_variant&conservative_inframe_deletion&splice_region_variant&intron_variant	HIGH	EMC9	protein_coding	300	296	0	4	0.986754	1
1	163841649		AGTGAGTGACTACCCACCTGCACCCGCACGCACACTCTGCTTTCAGCTTGGACAGAGGCCTGGGCTCCCTCCTTCTTTTCCTCTCTACACCTGTCTACTTCCCACAG	A	0.001582	splice_acceptor_variant&splice_donor_variant&splice_region_variant&intron_variant	HIGH	PSME1	protein_coding	316	315	0	1	0.999209	1
1	163841981		C	CAA	0.001587	splice_donor_variant&splice_region_variant&intron_variant	HIGH	PSME1	protein_coding	315	314	0	1	0.999207	1
1	163841982		G	GGGC	0.001587	splice_acceptor_variant&splice_region_variant&intron_variant	HIGH	PSME1	protein_coding	315	314	0	1	0.999207	1
1	163844282		GCAGACACA	G	0.001689	frameshift_variant	HIGH	EMC9	protein_coding	296	295	0	1	0.999156	1
1	163844290		A	ATT	0.001706	frameshift_variant	HIGH	EMC9	protein_coding	293	292	0	1	0.999148	1
1	163844298		G	GA	0.00346	frameshift_variant	HIGH	EMC9	protein_coding	289	287	0	2	0.996546	1
1	163844300		A	AC	0.003448	frameshift_variant	HIGH	EMC9	protein_coding	290	288	0	2	0.996558	1
1	163844303		C	CGA	0.003425	frameshift_variant	HIGH	EMC9	protein_coding	292	290	0	2	0.99658	1
1	163845718		GCCTGGAAGAAGGCCAGAAGGGCAGCAGTCAGGTTCTTGGACTTTCCCCTGCCCACATCCACCTCCCTTAGGGGCTTACTCCACACTCA	G	0.001587	frameshift_variant&splice_acceptor_variant&splice_donor_variant&splice_region_variant&intron_variant	HIGH	PSME2	protein_coding	315	314	0	1	0.999207	1
1	163847396		ACTGTGAGAAAGAGGGGATTCAGGCCCCTTCTCATCCAGCAATCAATGTGCCATTTCCCCTTCCCTAGCCACCCCCTCCTCTCTCAC	A	0.004777	splice_acceptor_variant&splice_donor_variant&splice_region_variant&intron_variant	HIGH	PSME2	protein_coding	314	311	0	3	0.99286	1
1	163847513		TCTAAGGTAAAAAAGGGGAAAGTAGCTTTAGAAAAGTCATGGAGGTTGGAGGGTCACCCGTCTCCCCTGGGTTTATAGTCTGAGCCCTACGGCCTGAGTGTCTCAC	T	0.003185	splice_acceptor_variant&splice_donor_variant&splice_region_variant&intron_variant	HIGH	PSME2	protein_coding	314	312	0	2	0.99682	1
1	163863822		A	AC	0.003195	frameshift_variant	HIGH	IRF9	protein_coding	313	311	0	2	0.99681	1
1	163863828		GA	G	0.003185	frameshift_variant	HIGH	IRF9	protein_coding	314	312	0	2	0.99682	1
1	163877806		TACCTAGAGGGAGGGAGGCAGGCAGCAGCGATCAGGCACCAGTAGGAGCAGATCCAGCACTGGGTCCTTGTCCAAAGCCAAGATTCCTCTGAATAGAATGAAACCTCTCCGC	T	0.001587	frameshift_variant&splice_acceptor_variant&splice_region_variant&intron_variant	HIGH	IPO4	protein_coding	315	314	0	1	0.999207	1
1	163898766		GCGGCTGACC	G	0.003175	splice_acceptor_variant&conservative_inframe_deletion&splice_region_variant&intron_variant	HIGH	CHMP4A	protein_coding	315	313	0	2	0.99683	1
1	163917012		CTCCCCGGGTCATTTCTGACATGCCAATGGCCCTGTTTCTCCCA	C	0.001582	splice_acceptor_variant&disruptive_inframe_deletion&splice_region_variant&intron_variant	HIGH	GMPR2	protein_coding	316	315	0	1	0.999209	1
1	163922162		CTGCAGCTGTGGGCAGGGAGAGGGGCA	C	0.001608	frameshift_variant&splice_acceptor_variant&splice_region_variant&intron_variant	HIGH	TINF2	protein_coding	311	310	0	1	0.999196	1
1	163922237		GTTCTGTCCCAACAAAA	G	0.001587	splice_donor_variant&splice_region_variant&intron_variant	HIGH	TINF2	protein_coding	315	314	0	1	0.999207	1
1	163922262		GCC	G	0.001587	frameshift_variant	HIGH	TINF2	protein_coding	315	314	0	1	0.999207	1
1	163953465		C	CCAGACCCT	0.001603	frameshift_variant	HIGH	TGM1	protein_coding	312	311	0	1	0.999199	1
1	163978933		AG	A	0.001577	frameshift_variant	HIGH	DHRS1	protein_coding	317	316	0	1	0.999212	1
1	163986203		C	CT	0.00173	frameshift_variant&stop_gained	HIGH	NOP9	protein_coding	289	288	0	1	0.999135	1
1	163996611	rs1141245740	A	G	0.012	start_lost	HIGH	LTB4R2	protein_coding	283	276	0	7	0.960064	1
1	164057099		CACCT	C	0.003247	frameshift_variant	HIGH	NFATC4	protein_coding	308	306	0	2	0.996758	1
1	164102019		AG	A	0.001667	frameshift_variant	HIGH	NYNRIN	protein_coding	300	299	0	1	0.999167	1
1	164104313		AGC	A	0.001587	frameshift_variant	HIGH	NYNRIN	protein_coding	315	314	0	1	0.999207	1
1	164104316		C	CTG	0.001592	frameshift_variant	HIGH	NYNRIN	protein_coding	314	313	0	1	0.999204	1
1	164104425		TG	T	0.001613	frameshift_variant	HIGH	NYNRIN	protein_coding	310	309	0	1	0.999194	1
1	164104427		CTG	C	0.001608	frameshift_variant	HIGH	NYNRIN	protein_coding	311	310	0	1	0.999196	1
1	164118645		T	C	0.003165	splice_acceptor_variant&intron_variant	HIGH	CBLN3	protein_coding	316	314	0	2	0.99684	1
1	164120183		GCC	G	0.001603	frameshift_variant	HIGH	KHNYN	protein_coding	312	311	0	1	0.999199	1
1	164120188		A	AGG	0.001597	frameshift_variant	HIGH	KHNYN	protein_coding	313	312	0	1	0.999202	1
1	164120451		G	T	0.001587	stop_gained	HIGH	KHNYN	protein_coding	315	314	0	1	0.999207	1
1	164159874	rs1139413599	C	A	0.085	splice_acceptor_variant&intron_variant	HIGH	CMA1	protein_coding	316	267	5	44	0.971442	1
1	164214994		ATGTG	A	0.011	frameshift_variant	HIGH	ENSECAG00000000851	protein_coding	317	310	0	7	0.962367	1
1	164215509		A	ATT	0.014	splice_donor_variant&intron_variant	HIGH	ENSECAG00000000851	protein_coding	317	308	0	9	0.939753	1
1	164215525		T	TGG	0.021	frameshift_variant	HIGH	ENSECAG00000000851	protein_coding	313	300	0	13	0.871043	1
1	164215542		T	TCC	0.024	frameshift_variant	HIGH	ENSECAG00000000851	protein_coding	312	297	0	15	0.835468	1
1	164215554		C	CAA	0.027	frameshift_variant	HIGH	ENSECAG00000000851	protein_coding	314	297	0	17	0.795337	1
1	164215580		GTT	G	0.001577	frameshift_variant	HIGH	ENSECAG00000000851	protein_coding	317	316	0	1	0.999212	1
1	164239679		GTCTAGGTGCATGCTGGAGACCTTACCTTGAAGCTGTTCTTCATCTTCTTCAGATCCCCTA	G	0.001656	splice_donor_variant&splice_region_variant&intron_variant&non_coding_transcript_exon_variant	HIGH	ENSECAG00000041602	pseudogene	302	301	0	1	0.999172	1
1	164239812		GCTCCACCTCCTGCAGAGTGATTGCTAAAGTGCTATTAAGACTTTCCCCCAGCTGGACACACTACACACCTGTCTGGGCCTTACCTGGGCCTGGCCCCTGGGAAT	G	0.003484	splice_donor_variant&splice_region_variant&intron_variant&non_coding_transcript_exon_variant	HIGH	ENSECAG00000041602	pseudogene	287	286	1	0	0.999994	1
1	164243880		GC	G	0.001761	frameshift_variant	HIGH	ENSECAG00000028328	protein_coding	284	283	0	1	0.99912	1
1	164243893		C	CAGGCCACTCTG	0.005282	frameshift_variant	HIGH	ENSECAG00000028328	protein_coding	284	282	1	1	0.999969	1
1	164244693		T	TGC	0.006601	frameshift_variant	HIGH	ENSECAG00000028328	protein_coding	303	299	0	4	0.986884	1
1	164245101		GT	G	0.214	frameshift_variant	HIGH	ENSECAG00000028328	protein_coding	295	181	12	102	0.404579	1
1	164245134		TCCAC	T	0.003448	frameshift_variant	HIGH	ENSECAG00000028328	protein_coding	290	288	0	2	0.996558	1
1	164254573		G	GC	0.024	frameshift_variant	HIGH	CTSG	protein_coding	316	301	0	15	0.833544	1
1	164254575		TC	T	0.027	frameshift_variant	HIGH	CTSG	protein_coding	314	297	0	17	0.795337	1
1	164254589		CTGTG	C	0.033	frameshift_variant	HIGH	CTSG	protein_coding	315	294	0	21	0.709481	1
1	164254598		G	GA	0.034	frameshift_variant	HIGH	CTSG	protein_coding	311	290	0	21	0.697869	1
1	164254627		ACT	A	0.027	frameshift_variant	HIGH	CTSG	protein_coding	315	298	0	17	0.794757	1
1	164254631		C	CGT	0.029	frameshift_variant	HIGH	CTSG	protein_coding	312	294	0	18	0.769125	1
1	164254758		GT	G	0.001582	frameshift_variant	HIGH	CTSG	protein_coding	316	315	0	1	0.999209	1
1	164255087		G	GGT	0.061	frameshift_variant	HIGH	CTSG	protein_coding	314	276	0	38	0.310189	1
1	164255088		GC	G	0.162	frameshift_variant	HIGH	CTSG	protein_coding	314	212	0	102	0.000236236	1
1	164255094		AGG	A	0.062	frameshift_variant	HIGH	CTSG	protein_coding	315	276	0	39	0.297247	1
1	164255650		G	GCC	0.016	frameshift_variant	HIGH	CTSG	protein_coding	317	307	0	10	0.922044	1
1	164255651		AGT	A	0.016	frameshift_variant	HIGH	CTSG	protein_coding	317	307	0	10	0.922044	1
1	164256504		A	AGT	0.027	frameshift_variant	HIGH	CTSG	protein_coding	262	248	0	14	0.826077	1
1	164256506		GA	G	0.031	frameshift_variant	HIGH	CTSG	protein_coding	226	212	0	14	0.804696	1
1	164256508		GC	G	0.022	frameshift_variant	HIGH	CTSG	protein_coding	315	301	0	14	0.858562	1
1	164659450		TC	T	0.008475	frameshift_variant	HIGH	ENSECAG00000039930	protein_coding	118	116	0	2	0.99156	1
1	164792339		T	TAA	0.054	frameshift_variant	HIGH	ENSECAG00000015137	protein_coding	313	279	0	34	0.400901	1
1	164792340		T	TC	0.055	frameshift_variant	HIGH	ENSECAG00000015137	protein_coding	311	277	0	34	0.389769	1
1	164792346		AGT	A	0.013	frameshift_variant	HIGH	ENSECAG00000015137	protein_coding	312	304	0	8	0.948634	1
1	164792395		CAG	C	0.106	frameshift_variant	HIGH	ENSECAG00000015137	protein_coding	310	247	3	60	0.539681	1
1	164792404		TGA	T	0.11	frameshift_variant	HIGH	ENSECAG00000015137	protein_coding	308	242	2	64	0.27917	1
1	164792474		G	GT	0.061	frameshift_variant	HIGH	ENSECAG00000015137	protein_coding	311	273	0	38	0.313678	1
1	164792476		TG	T	0.068	frameshift_variant	HIGH	ENSECAG00000015137	protein_coding	309	267	0	42	0.2388	1
1	164792903		C	CG	0.03	frameshift_variant	HIGH	ENSECAG00000015137	protein_coding	316	297	0	19	0.752369	1
1	164925142		AC	A	0.009494	frameshift_variant	HIGH	ENSECAG00000041707	protein_coding	316	310	0	6	0.971918	1
1	164925145		G	GA	0.009524	frameshift_variant	HIGH	ENSECAG00000041707	protein_coding	315	309	0	6	0.971831	1
1	164925189		GAGAGT	G	0.003165	frameshift_variant	HIGH	ENSECAG00000041707	protein_coding	316	314	0	2	0.99684	1
1	164925200		GA	G	0.003165	frameshift_variant	HIGH	ENSECAG00000041707	protein_coding	316	314	0	2	0.99684	1
1	164925449		C	CCAAGA	0.003195	frameshift_variant	HIGH	ENSECAG00000041707	protein_coding	313	311	0	2	0.99681	1
1	164936522		A	AGT	0.076	frameshift_variant	HIGH	ENSECAG00000043572	protein_coding	317	270	1	46	0.452973	1
1	164936525		ACT	A	0.076	frameshift_variant	HIGH	ENSECAG00000043572	protein_coding	314	267	1	46	0.458087	1
1	164936530		CT	C	0.003155	frameshift_variant	HIGH	ENSECAG00000043572	protein_coding	317	315	0	2	0.99685	1
1	164936545		G	GCA	0.14	frameshift_variant	HIGH	ENSECAG00000043572	protein_coding	317	229	1	87	0.0138162	1
1	164936554		AG	A	0.071	frameshift_variant	HIGH	ENSECAG00000043572	protein_coding	315	271	1	43	0.528362	1
1	164936556		AG	A	0.071	frameshift_variant	HIGH	ENSECAG00000043572	protein_coding	317	273	1	43	0.52509	1
1	164936561		GATAT	G	0.069	frameshift_variant	HIGH	ENSECAG00000043572	protein_coding	317	273	0	44	0.220283	1
1	164936566		C	CAGTT	0.069	frameshift_variant	HIGH	ENSECAG00000043572	protein_coding	317	273	0	44	0.220283	1
1	164939386		TC	T	0.141	frameshift_variant	HIGH	ENSECAG00000043572	protein_coding	316	246	19	51	0.999993	1
1	164939426		TC	T	0.09	frameshift_variant	HIGH	ENSECAG00000043572	protein_coding	317	260	0	57	0.0759139	1
1	165012524		GAAAA	G	0.025	frameshift_variant	HIGH	ENSECAG00000041707	protein_coding	316	300	0	16	0.820729	1
1	165043509		GAGAGT	G	0.013	frameshift_variant	HIGH	ENSECAG00000041707	protein_coding	313	305	0	8	0.948473	1
1	165139118		CT	C	0.014	frameshift_variant	HIGH	ENSECAG00000041707	protein_coding	315	306	0	9	0.940122	1
1	165139122		T	TCG	0.017	frameshift_variant	HIGH	ENSECAG00000041707	protein_coding	315	304	0	11	0.912974	1
1	165139128		C	CT	0.001587	frameshift_variant	HIGH	ENSECAG00000041707	protein_coding	315	314	0	1	0.999207	1
1	165139140		ATT	A	0.022	frameshift_variant	HIGH	ENSECAG00000041707	protein_coding	315	301	0	14	0.858562	1
1	165139143		C	CAG	0.022	frameshift_variant	HIGH	ENSECAG00000041707	protein_coding	315	301	0	14	0.858562	1
1	165139153		C	CT	0.021	frameshift_variant	HIGH	ENSECAG00000041707	protein_coding	315	302	0	13	0.870275	1
1	165139201		A	AATCCTAT	0.001597	frameshift_variant	HIGH	ENSECAG00000041707	protein_coding	313	312	0	1	0.999202	1
1	165170265		CT	C	0.007987	frameshift_variant	HIGH	ENSECAG00000041707	protein_coding	313	308	0	5	0.98023	1
1	165170269		T	TCG	0.007987	frameshift_variant	HIGH	ENSECAG00000041707	protein_coding	313	308	0	5	0.98023	1
1	165170275		C	CT	0.007962	frameshift_variant	HIGH	ENSECAG00000041707	protein_coding	314	309	0	5	0.980291	1
1	165170280		AC	A	0.118	frameshift_variant	HIGH	ENSECAG00000041707	protein_coding	301	230	0	71	0.0146902	1
1	165186002		GAT	G	0.038	frameshift_variant	HIGH	ENSECAG00000041707	protein_coding	316	292	0	24	0.633412	1
1	165186007		T	TTA	0.038	frameshift_variant	HIGH	ENSECAG00000041707	protein_coding	314	290	0	24	0.635246	1
1	165186074		AGT	A	0.022	frameshift_variant	HIGH	ENSECAG00000041707	protein_coding	314	300	0	14	0.858977	1
1	165186090		AGAGTGTC	A	0.028	frameshift_variant	HIGH	ENSECAG00000041707	protein_coding	309	292	0	17	0.784781	1
1	165186102		A	AC	0.024	frameshift_variant	HIGH	ENSECAG00000041707	protein_coding	312	297	0	15	0.835468	1
1	165186106		TG	T	0.022	frameshift_variant	HIGH	ENSECAG00000041707	protein_coding	313	299	0	14	0.859393	1
1	165186112		AT	A	0.003205	frameshift_variant	HIGH	ENSECAG00000041707	protein_coding	312	310	0	2	0.9968	1
1	165186116		GGAGC	G	0.003175	frameshift_variant	HIGH	ENSECAG00000041707	protein_coding	315	313	0	2	0.99683	1
1	165186123		A	AAT	0.003185	frameshift_variant	HIGH	ENSECAG00000041707	protein_coding	314	312	0	2	0.99682	1
1	165186124		C	CCCTCT	0.004792	frameshift_variant	HIGH	ENSECAG00000041707	protein_coding	313	310	0	3	0.992838	1
1	165186132		AAG	A	0.003195	frameshift_variant	HIGH	ENSECAG00000041707	protein_coding	313	311	0	2	0.99681	1
1	165186175		A	AGTGG	0.028	frameshift_variant	HIGH	ENSECAG00000041707	protein_coding	306	289	0	17	0.786629	1
1	166125657		G	A	0.001577	splice_donor_variant&intron_variant	HIGH	ENSECAG00000041283	pseudogene	317	316	0	1	0.999212	1
1	167555316		TA	T	0.043	splice_acceptor_variant&intron_variant	HIGH	ENSECAG00000029526	pseudogene	316	289	0	27	0.557203	1
1	168615320		AG	A	0.002041	frameshift_variant	HIGH	FOXG1	protein_coding	245	244	0	1	0.99898	1
1	168615927		C	CA	0.001712	frameshift_variant	HIGH	FOXG1	protein_coding	292	291	0	1	0.999145	1
1	168979539	rs1151997428	G	A	0.043	splice_acceptor_variant&intron_variant	HIGH	ENSECAG00000043423	pseudogene	317	292	2	23	0.978357	1
1	168981766	rs1152101663	G	A	0.034	splice_acceptor_variant&intron_variant	HIGH	ENSECAG00000043423	pseudogene	310	291	2	17	0.994166	1
1	169586748		CTG	C	0.001931	frameshift_variant	HIGH	PRKD1	protein_coding	259	258	0	1	0.999035	1
1	170173089		C	CACTTTGGTGGCTGCTACAGACTGAA	0.001582	frameshift_variant	HIGH	G2E3	protein_coding	316	315	0	1	0.999209	1
1	170389196		GGAGT	G	0.001577	frameshift_variant	HIGH	COCH	protein_coding	317	316	0	1	0.999212	1
1	170416811		TA	T	0.003165	frameshift_variant	HIGH	STRN3	protein_coding	316	314	0	2	0.99684	1
1	170536504		AACCTACAGAAAGAATAGTGAAAGTAACAGAAGACCATGACTTTAAATATTTCCTTCAATCCCTAAGTAACTAAATTCCATTTGGATTCCCCATTAGCTGGAGTTTGT	A	0.001577	frameshift_variant&splice_acceptor_variant&splice_region_variant&intron_variant	HIGH	HECTD1	protein_coding	317	316	0	1	0.999212	1
1	170576214		AACCTTAAAAAAAAGGGACATTTCACAAAGCAAATTTTATTGCAATTTAACATATTCATTTATTCTTATCTGCTAAACTTACATACGTATATACTT	A	0.001577	frameshift_variant&splice_acceptor_variant&splice_region_variant&intron_variant	HIGH	HECTD1	protein_coding	317	316	0	1	0.999212	1
1	170672565		TCC	T	0.001577	frameshift_variant	HIGH	HEATR5A	protein_coding	317	316	0	1	0.999212	1
1	170866405		G	GT	0.07	frameshift_variant	HIGH	NUBPL	protein_coding	315	278	7	30	0.999806	1
1	171111268		G	GA	0.825	frameshift_variant	HIGH	NUBPL	protein_coding	311	15	217	79	0.759528	1
1	171300087		C	CCT	0.001582	frameshift_variant	HIGH	ARHGAP5	protein_coding	316	315	0	1	0.999209	1
1	172832421		TGG	T	0.001684	frameshift_variant	HIGH	NPAS3	protein_coding	297	296	0	1	0.999158	1
1	173578471		C	T	0.001582	stop_gained	HIGH	CFL2	protein_coding	316	315	0	1	0.999209	1
1	173579078		C	CA	0.004732	splice_acceptor_variant&intron_variant	HIGH	CFL2	protein_coding	317	314	0	3	0.992927	1
1	173777249		CT	C	0.001577	frameshift_variant	HIGH	ENSECAG00000015906	protein_coding	317	316	0	1	0.999212	1
1	173820601		C	CAGTCGCTGCCACAAAAAGTCCGATTATTTTCATTGGTACAG	0.001582	splice_donor_variant&intron_variant	HIGH	SRP54	protein_coding	316	315	0	1	0.999209	1
1	173820892		A	T	0.003247	splice_acceptor_variant&intron_variant	HIGH	SRP54	protein_coding	308	307	1	0	0.999995	1
1	173870003		C	CAT	0.001577	frameshift_variant	HIGH	FAM177A1	protein_coding	317	316	0	1	0.999212	1
1	173870005		GGA	G	0.001577	frameshift_variant	HIGH	FAM177A1	protein_coding	317	316	0	1	0.999212	1
1	173874237		C	T	0.001577	splice_donor_variant&intron_variant	HIGH	PPP2R3C	protein_coding	317	316	0	1	0.999212	1
1	174103760		ACG	A	0.013	frameshift_variant	HIGH	NFKBIA	protein_coding	314	306	0	8	0.948313	1
1	174103767		G	GAA	0.013	frameshift_variant	HIGH	NFKBIA	protein_coding	313	305	0	8	0.948473	1
1	174104422		TCC	T	0.001587	frameshift_variant	HIGH	NFKBIA	protein_coding	315	314	0	1	0.999207	1
1	174105787		GCC	G	0.002016	frameshift_variant	HIGH	NFKBIA	protein_coding	248	247	0	1	0.998993	1
1	174221157		TG	T	0.001742	frameshift_variant	HIGH	INSM2	protein_coding	287	286	0	1	0.999129	1
1	174221582		TA	T	0.00165	frameshift_variant	HIGH	INSM2	protein_coding	303	302	0	1	0.999175	1
1	174368030		G	GACCA	0.003165	frameshift_variant	HIGH	RALGAPA1	protein_coding	316	314	0	2	0.99684	1
1	174762629		C	G	0.007962	splice_donor_variant&intron_variant	HIGH	ENSECAG00000031060	pseudogene	314	309	0	5	0.980291	1
1	174774466	rs1138064004	C	T	0.174	splice_donor_variant&intron_variant	HIGH	ENSECAG00000031060	pseudogene	316	222	16	78	0.982782	1
1	174984329	rs68469487	C	T	0.161	splice_donor_variant&intron_variant	HIGH	SFTA3	protein_coding	316	230	16	70	0.99587	1
1	175013318		AG	A	0.008503	frameshift_variant	HIGH	NKX2-1	protein_coding	294	289	0	5	0.978967	1
1	175953675		ACGGCGGAG	A	0.072	frameshift_variant	HIGH	FOXA1	protein_coding	314	275	6	33	0.998585	1
1	176042290		TC	T	0.001577	frameshift_variant	HIGH	TTC6	protein_coding	317	316	0	1	0.999212	1
1	176181933	rs1140083692	C	G	0.414	splice_donor_variant&intron_variant	HIGH	ENSECAG00000038668	pseudogene	314	122	68	124	0.983957	1
1	176264671	rs395762461	A	G	0.12	splice_acceptor_variant&intron_variant	HIGH	ENSECAG00000037107	pseudogene	317	249	8	60	0.957873	1
1	176533133	rs1149913842	A	G	0.011	splice_donor_variant&intron_variant	HIGH	ENSECAG00000036802	pseudogene	315	308	0	7	0.9626	1
1	177059727		TC	T	0.002283	frameshift_variant	HIGH	GEMIN2	protein_coding	219	218	0	1	0.998859	1
1	177059868		ACGGGACCTGAGGCGGGATGGGGGGGCCCCGGTGGAGCGGGCCCTGGGGCAGGGGGAAGGAGAGAGAGGTGGGGGAGGAGGGGCCAGAGGCGGGAG	A	0.002451	frameshift_variant&splice_donor_variant&splice_region_variant&intron_variant	HIGH	GEMIN2	protein_coding	204	203	0	1	0.998775	1
1	177087106		C	CT	0.001577	frameshift_variant	HIGH	GEMIN2	protein_coding	317	316	0	1	0.999212	1
1	177088255		A	G	0.006309	splice_acceptor_variant&intron_variant	HIGH	GEMIN2	protein_coding	317	313	0	4	0.987461	1
1	177118923		T	A	0.001577	splice_donor_variant&intron_variant	HIGH	PNN	protein_coding	317	316	0	1	0.999212	1
1	177121654		GCA	G	0.001582	frameshift_variant	HIGH	PNN	protein_coding	316	315	0	1	0.999209	1
1	177122278		C	CAGCTT	0.002041	frameshift_variant	HIGH	PNN	protein_coding	245	244	0	1	0.99898	1
1	177155133		TA	T	0.001582	frameshift_variant	HIGH	ENSECAG00000016358	protein_coding	316	315	0	1	0.999209	1
1	177263501		CG	C	0.001577	frameshift_variant	HIGH	FBXO33	protein_coding	317	316	0	1	0.999212	1
1	177972453	rs1141824345	T	C	0.137	splice_donor_variant&intron_variant	HIGH	ENSECAG00000043128	pseudogene	314	245	17	52	0.999964	1
1	179640120		CT	C	0.001582	frameshift_variant	HIGH	LRFN5	protein_coding	316	315	0	1	0.999209	1
1	180127279	rs1143663564	T	C	0.043	splice_acceptor_variant&intron_variant	HIGH	ENSECAG00000031119	pseudogene	315	290	2	23	0.978709	1
1	181932442		GATCTTCA	G	0.015	frameshift_variant	HIGH	FSCB	protein_coding	295	289	3	3	0.999999	1
1	181932450		GCTGGGGCCTCTCCTATAGGAGCCTCCTCAGTTGGTGGAGACTGA	G	0.017	frameshift_variant	HIGH	FSCB	protein_coding	302	296	4	2	1	1
1	181933312		G	A	0.001582	stop_gained	HIGH	FSCB	protein_coding	316	315	0	1	0.999209	1
1	181933387	rs1143870160	C	A	0.004747	stop_gained	HIGH	FSCB	protein_coding	316	313	0	3	0.992904	1
1	182292007		AC	A	0.041	frameshift_variant	HIGH	ENSECAG00000004908	protein_coding	315	290	1	24	0.90084	1
1	182307788		C	CT	0.001587	frameshift_variant	HIGH	TOGARAM1	protein_coding	315	314	0	1	0.999207	1
1	182456177		ACACAGCAGATCGAGGCT	A	0.001603	frameshift_variant	HIGH	FANCM	protein_coding	312	311	0	1	0.999199	1
1	182460220		CT	C	0.001634	frameshift_variant&stop_lost&splice_region_variant	HIGH	ENSECAG00000043391	protein_coding	306	305	0	1	0.999183	1
1	182460342		GAGTAGTATTCCATTGTA	G	0.057	frameshift_variant	HIGH	ENSECAG00000043391	protein_coding	306	279	8	19	0.999999	1
1	182469978		GTA	G	0.001587	splice_donor_variant&splice_region_variant&intron_variant	HIGH	FANCM	protein_coding	315	314	0	1	0.999207	1
1	182486132		GCT	G	0.001577	frameshift_variant	HIGH	FANCM	protein_coding	317	316	0	1	0.999212	1
1	183535426		TG	T	0.013	frameshift_variant	HIGH	RPL10L	protein_coding	315	308	1	6	0.998636	1
1	183690426		GAC	G	0.001582	frameshift_variant	HIGH	MDGA2	protein_coding	316	315	0	1	0.999209	1
1	185051897	rs68511599	T	G	0.211	splice_donor_variant&intron_variant	HIGH	ENSECAG00000031767	pseudogene	313	204	23	86	0.992528	1
1	185057005	rs1142249193	A	G	0.211	splice_acceptor_variant&intron_variant	HIGH	ENSECAG00000031767	pseudogene	317	208	25	84	0.997709	1
1	185417863	rs1137757945	G	C	0.035	splice_acceptor_variant&intron_variant	HIGH	ENSECAG00000035855	pseudogene	316	296	2	18	0.992798	1
1	186054626		TTG	T	0.001582	frameshift_variant	HIGH	POLE2	protein_coding	316	315	0	1	0.999209	1
1	186148999		CTACCTATGGAAACAATTCTTTCTCATTGATGGAACTTTAGGTAAGACTAATGAAAATCAGAAAAACAAACAATGTAGCTGAAGAG	C	0.001577	splice_acceptor_variant&conservative_inframe_deletion&splice_region_variant&intron_variant	HIGH	NEMF	protein_coding	317	316	0	1	0.999212	1
1	186171225		GCT	G	0.001582	frameshift_variant	HIGH	NEMF	protein_coding	316	315	0	1	0.999209	1
1	186404283		TGC	T	0.001577	frameshift_variant	HIGH	SOS2	protein_coding	317	316	0	1	0.999212	1
1	186491644		AC	A	0.129	frameshift_variant	HIGH	L2HGDH	protein_coding	315	234	0	81	0.00506186	1
1	186491709		C	CTA	0.006309	splice_acceptor_variant&intron_variant	HIGH	L2HGDH	protein_coding	317	313	0	4	0.987461	1
1	186500219		C	CTCT	0.004732	splice_acceptor_variant&intron_variant	HIGH	L2HGDH	protein_coding	317	314	0	3	0.992927	1
1	186512314		A	AC	0.004762	frameshift_variant&splice_region_variant	HIGH	L2HGDH	protein_coding	315	312	0	3	0.992882	1
1	186521597	rs1147332572	A	C	0.106	stop_gained	HIGH	L2HGDH	protein_coding	316	249	0	67	0.0281369	1
1	186521647		G	GCTTGCCACATTGCTTGTAGGAAATCCC	0.003155	splice_acceptor_variant&intron_variant	HIGH	L2HGDH	protein_coding	317	315	0	2	0.99685	1
1	186526956		TGC	T	0.001577	frameshift_variant	HIGH	L2HGDH	protein_coding	317	316	0	1	0.999212	1
1	186527064		GGT	G	0.001582	frameshift_variant	HIGH	L2HGDH	protein_coding	316	315	0	1	0.999209	1
1	186968671		TG	T	0.002222	frameshift_variant	HIGH	ABHD12B	protein_coding	225	224	0	1	0.99889	1
1	186973543	rs1144152723	T	A	0.007886	stop_gained	HIGH	ABHD12B	protein_coding	317	314	2	1	0.999999	1
1	186995965		C	CATGTACAGCTGACTCACTTTATCTTGACACTTGACATAGGCT	0.001582	splice_acceptor_variant&intron_variant	HIGH	PYGL	protein_coding	316	315	0	1	0.999209	1
1	187010118		TC	T	0.001577	frameshift_variant	HIGH	PYGL	protein_coding	317	316	0	1	0.999212	1
1	187612097		TA	T	0.001577	frameshift_variant&splice_region_variant	HIGH	FRMD6	protein_coding	317	316	0	1	0.999212	1
1	187639495		C	CT	0.001582	frameshift_variant&splice_region_variant	HIGH	FRMD6	protein_coding	316	315	0	1	0.999209	1
1	187639498		G	GT	0.001582	splice_donor_variant&intron_variant	HIGH	FRMD6	protein_coding	316	315	0	1	0.999209	1
1	187857382		GTT	G	0.00165	frameshift_variant	HIGH	RTRAF	protein_coding	303	302	0	1	0.999175	1
1	187878428		CTT	C	0.001603	frameshift_variant	HIGH	NID2	protein_coding	312	311	0	1	0.999199	1
2	78594		GCATAT	G	0.001577	frameshift_variant	HIGH	ENSECAG00000042476	protein_coding	317	316	0	1	0.999212	1
2	88107		TTCAG	T	0.137	splice_donor_variant&conservative_inframe_deletion&splice_region_variant&intron_variant	HIGH	ENSECAG00000042476	protein_coding	317	230	0	87	0.00246314	1
2	90091		GA	G	0.003195	frameshift_variant	HIGH	ENSECAG00000042476	protein_coding	313	311	0	2	0.99681	1
2	145775		GCCTTTCCTATAA	G	0.081	splice_acceptor_variant&conservative_inframe_deletion&splice_region_variant&intron_variant	HIGH	ACADL	protein_coding	316	272	7	37	0.998693	1
2	157788		TGG	T	0.001582	frameshift_variant	HIGH	ACADL	protein_coding	316	315	0	1	0.999209	1
2	159266		TC	T	0.001587	frameshift_variant	HIGH	ACADL	protein_coding	315	314	0	1	0.999207	1
2	552118		C	A	0.134	splice_donor_variant&intron_variant	HIGH	FGGY	protein_coding	314	230	0	84	0.00338156	1
2	552147		CAG	C	0.159	frameshift_variant	HIGH	FGGY	protein_coding	317	216	0	101	0.000298387	1
2	552234		CCCAAA	C	0.148	frameshift_variant&splice_region_variant	HIGH	FGGY	protein_coding	315	222	0	93	0.000933613	1
2	1396313		G	T	0.033	start_lost	HIGH	MYSM1	protein_coding	255	243	5	7	1	1
2	1423484		TCAGGAGCC	T	0.001592	frameshift_variant&splice_acceptor_variant&splice_region_variant&intron_variant	HIGH	MYSM1	protein_coding	314	313	0	1	0.999204	1
2	1435728	rs1142176506	T	C	0.237	stop_lost&splice_region_variant	HIGH	MYSM1	protein_coding	298	186	29	83	0.998404	1
2	1776572	rs1141910045	T	C	0.092	splice_donor_variant&intron_variant	HIGH	ENSECAG00000042284	pseudogene	311	263	9	39	0.999619	1
2	2216339		CAGGGATGGACGAGTGCACAGGATGGACGAGTGT	C	0.004717	splice_acceptor_variant&splice_region_variant&intron_variant&non_coding_transcript_exon_variant	HIGH	ENSECAG00000039126	pseudogene	212	211	1	0	0.999989	1
2	3149767	rs1139474006	T	A	0.169	stop_gained	HIGH	FYB2	protein_coding	316	225	16	75	0.989709	1
2	3165293		TA	T	0.001582	frameshift_variant	HIGH	PRKAA2	protein_coding	316	315	0	1	0.999209	1
2	4787544		C	CTCCGTCCGAAAACTCAG	0.001577	frameshift_variant	HIGH	DHCR24	protein_coding	317	316	0	1	0.999212	1
2	4787549		G	GTCCTGTGGGACGCTGGGTTTCCTGGTGGCCGC	0.001577	splice_donor_variant&intron_variant	HIGH	DHCR24	protein_coding	317	316	0	1	0.999212	1
2	4811382	rs1141374397	C	G	0.043	splice_acceptor_variant&intron_variant	HIGH	LEXM	protein_coding	314	293	6	15	0.999997	1
2	4867500		CA	C	0.004115	frameshift_variant	HIGH	TTC22	protein_coding	243	242	1	0	0.999992	1
2	4867503		CGA	C	0.004149	frameshift_variant	HIGH	TTC22	protein_coding	241	240	1	0	0.999991	1
2	4867509		CGA	C	0.004202	frameshift_variant	HIGH	TTC22	protein_coding	238	237	1	0	0.999991	1
2	4880999		A	AG	0.03	splice_acceptor_variant&intron_variant	HIGH	TTC22	protein_coding	271	257	2	12	0.998002	1
2	4881047		T	TC	0.038	frameshift_variant	HIGH	TTC22	protein_coding	279	265	7	7	1	1
2	4909821		GC	G	0.001582	frameshift_variant	HIGH	TTC4	protein_coding	316	315	0	1	0.999209	1
2	4982473		CA	C	0.039	frameshift_variant	HIGH	FAM151A	protein_coding	310	290	4	16	0.999872	1
2	5024086		T	TA	0.003215	frameshift_variant	HIGH	ENSECAG00000034387	protein_coding	311	309	0	2	0.996791	1
2	5024161		T	TA	0.00495	frameshift_variant	HIGH	ENSECAG00000034387	protein_coding	303	300	0	3	0.992603	1
2	5024935		TC	T	0.021	frameshift_variant	HIGH	ENSECAG00000034387	protein_coding	316	303	0	13	0.869892	1
2	5024953		ACT	A	0.001592	frameshift_variant	HIGH	ENSECAG00000034387	protein_coding	314	313	0	1	0.999204	1
2	5025362		C	CT	0.001706	frameshift_variant	HIGH	ENSECAG00000034387	protein_coding	293	292	0	1	0.999148	1
2	5294642		AT	A	0.065	frameshift_variant	HIGH	SSBP3	protein_coding	314	282	9	23	0.999999	1
2	5314181		C	CTCGATTCCAGGTGGTGGA	0.001577	splice_acceptor_variant&intron_variant	HIGH	MRPL37	protein_coding	317	316	0	1	0.999212	1
2	5317060		GCTTGGAGAAGAGAAGAGACACTTGGAGATATAAAGCAACAGGTTGACTCCAAGATCCACCAAATGGAAATCTTATTGATTCAGGGGACACTTAC	G	0.007937	splice_acceptor_variant&splice_donor_variant&splice_region_variant&intron_variant	HIGH	MRPL37	protein_coding	315	310	0	5	0.980351	1
2	5317340	rs782896424	T	C	0.004747	splice_acceptor_variant&intron_variant	HIGH	MRPL37	protein_coding	316	313	0	3	0.992904	1
2	5320948		GT	G	0.003521	frameshift_variant	HIGH	MRPL37	protein_coding	284	282	0	2	0.996485	1
2	5320954		G	GA	0.003472	frameshift_variant	HIGH	MRPL37	protein_coding	288	286	0	2	0.996534	1
2	5321049		G	GTATATCTTTTTTGGAGAAATGTCTTTT	0.001629	stop_gained&disruptive_inframe_insertion	HIGH	MRPL37	protein_coding	307	306	0	1	0.999186	1
2	5340262		TTCGCAGC	T	0.019	frameshift_variant&splice_acceptor_variant&splice_region_variant&intron_variant	HIGH	CYB5RL	protein_coding	308	298	2	8	0.999791	1
2	5454334		T	TTAACTCTGGGTGGATTTTAACTACAACTCTTGTCCTCTC	0.001577	splice_donor_variant&intron_variant	HIGH	TMEM59	protein_coding	317	316	0	1	0.999212	1
2	5650529		G	GA	0.001706	frameshift_variant	HIGH	NDC1	protein_coding	293	292	0	1	0.999148	1
2	5851041		CCA	C	0.001613	frameshift_variant	HIGH	GLIS1	protein_coding	310	309	0	1	0.999194	1
2	5851044		T	TGG	0.001613	frameshift_variant	HIGH	GLIS1	protein_coding	310	309	0	1	0.999194	1
2	5991538		A	T	0.001916	stop_gained	HIGH	ENSECAG00000018715	protein_coding	261	260	0	1	0.999042	1
2	5991545		C	A	0.001923	stop_gained	HIGH	ENSECAG00000018715	protein_coding	260	259	0	1	0.999039	1
2	6178462		GC	G	0.256	frameshift_variant	HIGH	CZIB	protein_coding	313	188	35	90	0.999189	1
2	6179376		CTA	C	0.001582	frameshift_variant	HIGH	CZIB	protein_coding	316	315	0	1	0.999209	1
2	6191811		T	TG	0.001582	frameshift_variant	HIGH	CPT2	protein_coding	316	315	0	1	0.999209	1
2	6191813		TC	T	0.001582	frameshift_variant	HIGH	CPT2	protein_coding	316	315	0	1	0.999209	1
2	6303533		GCTGA	G	0.001613	frameshift_variant	HIGH	SLC1A7	protein_coding	310	309	0	1	0.999194	1
2	6309587	rs1139631019	G	A	0.058	stop_gained	HIGH	PODN	protein_coding	311	277	2	32	0.911316	1
2	6349720		C	CTCTTCAAGCTTCTTCTCAATCTCCTTAAAGACAAGAT	0.001577	splice_acceptor_variant&intron_variant	HIGH	SCP2	protein_coding	317	316	0	1	0.999212	1
2	6503757		AG	A	0.009464	frameshift_variant	HIGH	ZYG11A	protein_coding	317	311	0	6	0.972005	1
2	6509468		CCT	C	0.001577	frameshift_variant	HIGH	ZYG11A	protein_coding	317	316	0	1	0.999212	1
2	6738563		ACT	A	0.156	frameshift_variant	HIGH	SHISAL2A	protein_coding	315	237	20	58	0.99996	1
2	6738628		CA	C	0.001587	frameshift_variant	HIGH	SHISAL2A	protein_coding	315	314	0	1	0.999207	1
2	6845914		TC	T	0.001582	frameshift_variant	HIGH	TUT4	protein_coding	316	315	0	1	0.999209	1
2	6845947		GC	G	0.001582	frameshift_variant	HIGH	TUT4	protein_coding	316	315	0	1	0.999209	1
2	6845949		TTGGGC	T	0.001582	frameshift_variant	HIGH	TUT4	protein_coding	316	315	0	1	0.999209	1
2	6947352		A	AACTTCTCATCCTCCTCTTCCTCCTCTTC	0.001587	frameshift_variant&stop_gained&splice_region_variant	HIGH	PRPF38A	protein_coding	315	314	0	1	0.999207	1
2	6957580		C	CTTGAAATCTTCATTTTTGATAAACTCTACAATGATATCCTTCTCGGGTTGAAT	0.003155	splice_acceptor_variant&intron_variant	HIGH	PRPF38A	protein_coding	317	315	0	2	0.99685	1
2	6957581	rs782830126	C	T	0.003155	splice_acceptor_variant&intron_variant	HIGH	PRPF38A	protein_coding	317	315	0	2	0.99685	1
2	6977564		CG	C	0.001587	frameshift_variant	HIGH	ORC1	protein_coding	315	314	0	1	0.999207	1
2	7001825		G	GGTCATAT	0.001603	frameshift_variant	HIGH	CC2D1B	protein_coding	312	311	0	1	0.999199	1
2	7001827		G	GTACAT	0.001603	frameshift_variant	HIGH	CC2D1B	protein_coding	312	311	0	1	0.999199	1
2	7001832		GGAGGCTGAGCTGC	G	0.001613	frameshift_variant	HIGH	CC2D1B	protein_coding	310	309	0	1	0.999194	1
2	7001854		ACCGG	A	0.001597	frameshift_variant	HIGH	CC2D1B	protein_coding	313	312	0	1	0.999202	1
2	7001860		G	T	0.001592	stop_gained	HIGH	CC2D1B	protein_coding	314	313	0	1	0.999204	1
2	7001873		C	CTATATTAG	0.001603	frameshift_variant	HIGH	CC2D1B	protein_coding	312	311	0	1	0.999199	1
2	7005293		CCT	C	0.001592	frameshift_variant	HIGH	CC2D1B	protein_coding	314	313	0	1	0.999204	1
2	7006157		C	A	0.001597	stop_gained	HIGH	CC2D1B	protein_coding	313	312	0	1	0.999202	1
2	7289485		C	T	0.001577	stop_gained	HIGH	TXNDC12	protein_coding	317	316	0	1	0.999212	1
2	7700472		A	ACCATTGCAGGATGAATTTATTTCCC	0.001587	frameshift_variant	HIGH	ENSECAG00000015205	protein_coding	315	314	0	1	0.999207	1
2	7841023		GAC	G	0.001587	frameshift_variant	HIGH	EPS15	protein_coding	315	314	0	1	0.999207	1
2	7902446		AT	A	0.001587	frameshift_variant	HIGH	TTC39A	protein_coding	315	314	0	1	0.999207	1
2	7914057		TC	T	0.001608	frameshift_variant	HIGH	TTC39A	protein_coding	311	310	0	1	0.999196	1
2	7976110		T	TC	0.058	frameshift_variant	HIGH	RNF11	protein_coding	311	282	7	22	0.999987	1
2	9762813		AG	A	0.00173	frameshift_variant	HIGH	ENSECAG00000041529	protein_coding	289	288	0	1	0.999135	1
2	10507880		CAA	C	0.004854	frameshift_variant	HIGH	SLC5A9	protein_coding	309	306	0	3	0.992746	1
2	11495562		A	ACCCAGTTTTGGGAGAAACCAAG	0.001587	frameshift_variant	HIGH	ENSECAG00000027949	protein_coding	315	314	0	1	0.999207	1
2	11612136		C	CT	0.001623	frameshift_variant	HIGH	ENSECAG00000036794	protein_coding	308	307	0	1	0.999189	1
2	11612892		G	T	0.001603	splice_acceptor_variant&intron_variant	HIGH	ENSECAG00000036794	protein_coding	312	311	0	1	0.999199	1
2	11614295		AC	A	0.006309	frameshift_variant	HIGH	ENSECAG00000036794	protein_coding	317	313	0	4	0.987461	1
2	11654085		CCCAG	C	0.123	frameshift_variant	HIGH	ENSECAG00000028078	protein_coding	314	249	12	53	0.998828	1
2	11656879		G	T	0.089	splice_acceptor_variant&intron_variant	HIGH	ENSECAG00000028078	protein_coding	316	269	9	38	0.999742	1
2	11657712		TC	T	0.001587	frameshift_variant	HIGH	ENSECAG00000028078	protein_coding	315	314	0	1	0.999207	1
2	11657964		TC	T	0.011	frameshift_variant	HIGH	ENSECAG00000028078	protein_coding	310	303	0	7	0.963183	1
2	11659080		AC	A	0.007886	frameshift_variant	HIGH	ENSECAG00000028078	protein_coding	317	312	0	5	0.980479	1
2	11661481		C	CT	0.021	frameshift_variant	HIGH	ENSECAG00000028078	protein_coding	309	299	3	7	0.999987	1
2	11764264		GTT	G	0.005	frameshift_variant	HIGH	ENSECAG00000034459	protein_coding	300	297	0	3	0.992528	1
2	11764505		AC	A	0.038	frameshift_variant	HIGH	ENSECAG00000034459	protein_coding	303	284	4	15	0.99991	1
2	11766107		A	ACGGGCAAT	0.001577	frameshift_variant	HIGH	ENSECAG00000034459	protein_coding	317	316	0	1	0.999212	1
2	11766325		CTAAGT	C	0.073	frameshift_variant	HIGH	ENSECAG00000034459	protein_coding	317	271	0	46	0.183818	1
2	11766759		AT	A	0.001623	frameshift_variant	HIGH	ENSECAG00000034459	protein_coding	308	307	0	1	0.999189	1
2	11910033		A	ACT	0.001577	frameshift_variant	HIGH	EFCAB14	protein_coding	317	316	0	1	0.999212	1
2	11910035		CAG	C	0.001577	frameshift_variant	HIGH	EFCAB14	protein_coding	317	316	0	1	0.999212	1
2	12027199		GA	G	0.028	frameshift_variant	HIGH	MKNK1	protein_coding	317	302	3	12	0.999872	1
2	12162031		G	T	0.009494	stop_gained	HIGH	FAAH	protein_coding	316	310	0	6	0.971918	1
2	12214894		TCC	T	0.001582	frameshift_variant	HIGH	NSUN4	protein_coding	316	315	0	1	0.999209	1
2	12214898		C	CCA	0.001582	frameshift_variant	HIGH	NSUN4	protein_coding	316	315	0	1	0.999209	1
2	12252513		C	CCA	0.001582	splice_acceptor_variant&intron_variant	HIGH	ENSECAG00000019073	protein_coding	316	315	0	1	0.999209	1
2	12267972		A	ATG	0.001597	frameshift_variant	HIGH	LRRC41	protein_coding	313	312	0	1	0.999202	1
2	12267973		CAG	C	0.001597	frameshift_variant	HIGH	LRRC41	protein_coding	313	312	0	1	0.999202	1
2	12268239	rs1140453413	A	G	0.004762	splice_donor_variant&intron_variant	HIGH	LRRC41	protein_coding	315	312	0	3	0.992882	1
2	12274055		CT	C	0.001582	frameshift_variant	HIGH	LRRC41	protein_coding	316	315	0	1	0.999209	1
2	12344776		T	A	0.001582	splice_donor_variant&intron_variant	HIGH	POMGNT1	protein_coding	316	315	0	1	0.999209	1
2	12347005		G	A	0.003165	splice_donor_variant&intron_variant	HIGH	POMGNT1	protein_coding	316	314	0	2	0.99684	1
2	12400922		T	TA	0.016	frameshift_variant	HIGH	ENSECAG00000033344	protein_coding	315	305	0	10	0.922516	1
2	12498351	rs1136020861	G	T	0.016	splice_donor_variant&intron_variant	HIGH	ENSECAG00000033344	protein_coding	317	307	0	10	0.922044	1
2	12803794		AC	A	0.003155	frameshift_variant	HIGH	TMEM69	protein_coding	317	315	0	2	0.99685	1
2	12867951		AG	A	0.041	frameshift_variant	HIGH	CCDC17	protein_coding	317	293	2	22	0.983099	1
2	12868321		C	CCTCCTCCTCCATGTTTTCCGAAACTTCATTTCCACTGGGGACAGCATCCCCA	0.001577	splice_acceptor_variant&intron_variant	HIGH	NASP	protein_coding	317	316	0	1	0.999212	1
2	12869843		C	CCAGAGTAGCTTTCAGAGCCAGTTCAG	0.001577	splice_acceptor_variant&intron_variant	HIGH	NASP	protein_coding	317	316	0	1	0.999212	1
2	12870738		GCTACAAAGAACAGGCTGAAGTGATCAGTAATAGTTATCACAAAAGGATCCATTTTTTTACCTTGTCAATTACTGGATCCACCAAGATCTTAAAAACAGCTCATGGTCACTCAC	G	0.001577	splice_acceptor_variant&splice_donor_variant&splice_region_variant&intron_variant	HIGH	NASP	protein_coding	317	316	0	1	0.999212	1
2	12871674		A	AGACTTGTTTTCAAG	0.001577	frameshift_variant&splice_region_variant	HIGH	NASP	protein_coding	317	316	0	1	0.999212	1
2	12898904		CTG	C	0.003215	frameshift_variant	HIGH	NASP	protein_coding	311	309	0	2	0.996791	1
2	12898907		C	CAT	0.003226	frameshift_variant	HIGH	NASP	protein_coding	310	308	0	2	0.996779	1
2	12912892		C	A	0.004747	start_lost	HIGH	NASP	protein_coding	316	313	0	3	0.992904	1
2	12963349		C	CA	0.001587	frameshift_variant&splice_region_variant	HIGH	PRDX1	protein_coding	315	314	0	1	0.999207	1
2	12976301	rs1148036726	C	A	0.025	stop_gained	HIGH	ENSECAG00000017250	protein_coding	317	303	2	12	0.998891	1
2	13118345		AC	A	0.001597	frameshift_variant	HIGH	MUTYH	protein_coding	313	312	0	1	0.999202	1
2	13470786		TG	T	0.001582	frameshift_variant	HIGH	UROD	protein_coding	316	315	0	1	0.999209	1
2	13470798		C	CCG	0.001587	frameshift_variant	HIGH	UROD	protein_coding	315	314	0	1	0.999207	1
2	13470799		TTG	T	0.001587	frameshift_variant	HIGH	UROD	protein_coding	315	314	0	1	0.999207	1
2	13470815		C	CCT	0.001587	frameshift_variant	HIGH	UROD	protein_coding	315	314	0	1	0.999207	1
2	13470816		GCA	G	0.001582	frameshift_variant	HIGH	UROD	protein_coding	316	315	0	1	0.999209	1
2	13471321		TCTACAGACAGAAGAGGAAAGGCAGGGCTCAGCCTTGAGGAGCTTCTAGAGCTTTCCCCTACCCCTCAAAAACTTTTCACCCTCCAGAATTTTACCTAATCCCCCAGGCCCTGATCCTGAC	T	0.001577	splice_acceptor_variant&splice_region_variant&intron_variant	HIGH	UROD	protein_coding	317	316	0	1	0.999212	1
2	13471321		TCTACAGACAGAAGAGGAAAGGCAGGGCTCAGCCTTGAGGAGCTTCTAGAGCTTTCCCCTACCCCTCAAAAACTTTTCACCCTCCAGAATTTTACCTAATCCCCCAGGCCCTGATCCTGAC	T	0.001577	splice_acceptor_variant&splice_donor_variant&splice_region_variant&intron_variant	HIGH	UROD	protein_coding	317	316	0	1	0.999212	1
2	13472515		C	CT	0.025	frameshift_variant	HIGH	UROD	protein_coding	316	301	1	14	0.982925	1
2	13481110		AGTGAGTGTGGAGCAGGGCAGTGCAGTGCAGGCATGGGGCTTATGGACTGGGTAGGTTGGGACCTAAGAGTGAATTCTGGCCTTATCCCCACCAG	A	0.001587	splice_acceptor_variant&splice_donor_variant&splice_region_variant&intron_variant	HIGH	HECTD3	protein_coding	315	314	0	1	0.999207	1
2	13537480		A	T	0.001582	stop_gained	HIGH	EIF2B3	protein_coding	316	315	0	1	0.999209	1
2	13673554		TG	T	0.001908	frameshift_variant	HIGH	BEST4	protein_coding	262	261	0	1	0.999047	1
2	13678976		C	CA	0.001582	splice_acceptor_variant&intron_variant	HIGH	RPS8	protein_coding	316	315	0	1	0.999209	1
2	13680425		A	ATG	0.02	splice_donor_variant&intron_variant	HIGH	RPS8	protein_coding	274	265	2	7	0.9998	1
2	13694568		TCCTGTGGGGCAGCAGGCAGAGCTGAGGCCCCTCTCTCCCTCCACCAGCAGCTCCCCAGGCCAACCACCTCAAGCTAGCCCCTGCTA	T	0.001597	frameshift_variant&splice_acceptor_variant&splice_donor_variant&splice_region_variant&intron_variant	HIGH	KIF2C	protein_coding	313	312	0	1	0.999202	1
2	14306208	rs1142459642	G	A	0.013	splice_donor_variant&intron_variant	HIGH	ENSECAG00000041402	pseudogene	316	308	0	8	0.947993	1
2	14368708		GGGCC	G	0.001656	frameshift_variant	HIGH	SLC6A9	protein_coding	302	301	0	1	0.999172	1
2	14384719		G	A	0.001592	splice_acceptor_variant&splice_donor_variant&intron_variant	HIGH	SLC6A9	protein_coding	314	313	0	1	0.999204	1
2	14387940		A	AGC	0.001645	frameshift_variant	HIGH	SLC6A9	protein_coding	304	303	0	1	0.999178	1
2	14387942		CGG	C	0.001634	frameshift_variant	HIGH	SLC6A9	protein_coding	306	305	0	1	0.999183	1
2	14397120		TCCTGGGGACGGGGACAGATGGACTGGAACAGGCACCAGGAAGGGCAAGAAGCCCCGCCCAGTCTGCGCCCACCCTCTTGCACACCCAGTCTACTCCCCACCCATCTCTCCTCA	T	0.0033	frameshift_variant&splice_acceptor_variant&splice_donor_variant&splice_region_variant&intron_variant	HIGH	B4GALT2	protein_coding	303	301	0	2	0.996706	1
2	14425369		GCTGGGGAAAGAGGGTGCCACTGGCTTGGCTGAGGAGGAGGATGTGACAGGTCTGGGAGGGCTGAGGGAATCAGGCTTGGGAGGTAC	G	0.001587	splice_acceptor_variant&splice_donor_variant&splice_region_variant&intron_variant	HIGH	IPO13	protein_coding	315	314	0	1	0.999207	1
2	14706311		C	CCGGGCATCCGTGACCT	0.001597	splice_acceptor_variant&intron_variant	HIGH	PTPRF	protein_coding	313	312	0	1	0.999202	1
2	14707552		TCC	T	0.001603	frameshift_variant	HIGH	PTPRF	protein_coding	312	311	0	1	0.999199	1
2	14733418		CCTGCCGGGCACTCACCTGCTGGCCTTCGTCCT	C	0.001592	frameshift_variant&splice_donor_variant&splice_region_variant&intron_variant	HIGH	PTPRF	protein_coding	314	313	0	1	0.999204	1
2	14734121		G	GTT	0.001656	frameshift_variant	HIGH	PTPRF	protein_coding	302	301	0	1	0.999172	1
2	14734126		CCA	C	0.00165	frameshift_variant	HIGH	PTPRF	protein_coding	303	302	0	1	0.999175	1
2	14853270		AC	A	0.029	frameshift_variant	HIGH	HYI	protein_coding	313	297	2	14	0.997521	1
2	14863185		TCTGGGGGTTGGAGACATTAGTAGAGGCCCCAGGAGCTGCCACCCCTCTCCCTCCCAGACTCCACAGATTGCCCCTGCCCACTGCCTGGCTCAGTGCCCTCAC	T	0.001577	splice_acceptor_variant&splice_donor_variant&splice_region_variant&intron_variant	HIGH	SZT2	protein_coding	317	316	0	1	0.999212	1
2	14868463		TCA	T	0.001587	frameshift_variant	HIGH	SZT2	protein_coding	315	314	0	1	0.999207	1
2	14877043		A	T	0.001592	stop_gained	HIGH	SZT2	protein_coding	314	313	0	1	0.999204	1
2	14881435		CT	C	0.001603	frameshift_variant	HIGH	SZT2	protein_coding	312	311	0	1	0.999199	1
2	14888858		G	GTA	0.001667	frameshift_variant	HIGH	SZT2	protein_coding	300	299	0	1	0.999167	1
2	14888860		GGC	G	0.001667	frameshift_variant	HIGH	SZT2	protein_coding	300	299	0	1	0.999167	1
2	14912205		C	T	0.001577	stop_gained	HIGH	MED8	protein_coding	317	316	0	1	0.999212	1
2	14926867		A	T	0.001587	stop_gained	HIGH	ELOVL1	protein_coding	315	314	0	1	0.999207	1
2	14927024		C	CAT	0.003165	frameshift_variant	HIGH	ELOVL1	protein_coding	316	314	0	2	0.99684	1
2	14927025		GGT	G	0.003165	frameshift_variant	HIGH	ELOVL1	protein_coding	316	314	0	2	0.99684	1
2	14927182		T	TA	0.003175	frameshift_variant&stop_gained	HIGH	ELOVL1	protein_coding	315	313	0	2	0.99683	1
2	14968083		T	TTATGTTAGAGGGAGG	0.001582	stop_gained&conservative_inframe_insertion	HIGH	TIE1	protein_coding	316	315	0	1	0.999209	1
2	14968086		T	TTGGGGTAGCGGCAATATATAGTTGTGCTACTTGAATGATGGTGGTA	0.001577	frameshift_variant&stop_gained	HIGH	TIE1	protein_coding	317	316	0	1	0.999212	1
2	15109606		T	TATTGCTTGTTGAAGCTAGTCACTTCGCCATAGAGGCGTTTGATGAAACCTTCCCAATCAGCGCGTCGTGGTGTGCTCGAATATCCAAAAACCATTCCTATATTTTGTCCGACA	0.001592	frameshift_variant	HIGH	EBNA1BP2	protein_coding	314	313	0	1	0.999204	1
2	15113318		A	AGGCTTCTCTGATAAACT	0.001577	frameshift_variant	HIGH	EBNA1BP2	protein_coding	317	316	0	1	0.999212	1
2	15128108	rs1146055178	T	C	0.021	start_lost	HIGH	FAM183A	protein_coding	312	300	1	11	0.991382	1
2	15219141		GGGTTTCATCCTGCTTTT	G	0.001587	frameshift_variant	HIGH	ENSECAG00000042882	protein_coding	315	314	0	1	0.999207	1
2	15219369		T	A	0.001587	stop_gained	HIGH	ENSECAG00000042882	protein_coding	315	314	0	1	0.999207	1
2	15386447		C	T	0.001577	stop_gained	HIGH	ENSECAG00000002060	protein_coding	317	316	0	1	0.999212	1
2	15400525	rs1143812474	C	G	0.216	splice_acceptor_variant&intron_variant	HIGH	ENSECAG00000036863	protein_coding	315	203	24	88	0.992581	1
2	15400935	rs394068652	G	A	0.088	stop_gained	HIGH	ENSECAG00000036863	protein_coding	312	261	4	47	0.90288	1
2	15608445		TTC	T	0.051	frameshift_variant	HIGH	SLC2A1	protein_coding	315	284	1	30	0.801918	1
2	15728283		GCT	G	0.001767	frameshift_variant	HIGH	C2H1orf50	protein_coding	283	282	0	1	0.999117	1
2	15741787		GC	G	0.001587	frameshift_variant	HIGH	P3H1	protein_coding	315	314	0	1	0.999207	1
2	15741902		A	AAG	0.001597	frameshift_variant	HIGH	P3H1	protein_coding	313	312	0	1	0.999202	1
2	15946807	rs1145370698	C	T	0.168	splice_donor_variant&intron_variant	HIGH	CCDC30	protein_coding	313	229	21	63	0.999897	1
2	16321038	rs395891992	A	G	0.304	splice_donor_variant&intron_variant	HIGH	ENSECAG00000034425	pseudogene	316	156	32	128	0.744056	1
2	16764493		CA	C	0.001597	frameshift_variant	HIGH	HIVEP3	protein_coding	313	312	0	1	0.999202	1
2	17284452		CA	C	0.001592	frameshift_variant	HIGH	CTPS1	protein_coding	314	313	0	1	0.999204	1
2	17385295		G	GC	0.002049	frameshift_variant	HIGH	CITED4	protein_coding	244	243	0	1	0.998976	1
2	17427312		AG	A	0.001838	frameshift_variant	HIGH	KCNQ4	protein_coding	272	271	0	1	0.999082	1
2	17691415		G	A	0.001577	stop_gained	HIGH	EXO5	protein_coding	317	316	0	1	0.999212	1
2	17773820		CT	C	0.001582	splice_acceptor_variant&intron_variant	HIGH	SMAP2	protein_coding	316	315	0	1	0.999209	1
2	17868955		T	TCA	0.004732	frameshift_variant	HIGH	ZMPSTE24	protein_coding	317	314	0	3	0.992927	1
2	17868956		TGA	T	0.004732	frameshift_variant	HIGH	ZMPSTE24	protein_coding	317	314	0	3	0.992927	1
2	17869169		C	CTCATTGTAAGG	0.003165	splice_acceptor_variant&intron_variant	HIGH	ZMPSTE24	protein_coding	316	314	0	2	0.99684	1
2	18044377		G	GGC	0.001577	frameshift_variant	HIGH	PPT1	protein_coding	317	316	0	1	0.999212	1
2	18044378		ATT	A	0.001577	frameshift_variant	HIGH	PPT1	protein_coding	317	316	0	1	0.999212	1
2	18066977		TCC	T	0.001592	frameshift_variant	HIGH	CAP1	protein_coding	314	313	0	1	0.999204	1
2	18066980		T	TGG	0.001582	frameshift_variant	HIGH	CAP1	protein_coding	316	315	0	1	0.999209	1
2	18410849		GAGCCC	G	0.001587	frameshift_variant	HIGH	NT5C1A	protein_coding	315	314	0	1	0.999207	1
2	18435646		C	CG	0.018	frameshift_variant	HIGH	HEYL	protein_coding	166	161	1	4	0.998612	1
2	18447001		GCA	G	0.00165	frameshift_variant	HIGH	HEYL	protein_coding	303	302	0	1	0.999175	1
2	18481744		T	C	0.018	splice_donor_variant&intron_variant	HIGH	PABPC4	protein_coding	310	299	0	11	0.904425	1
2	18482589		C	T	0.004777	stop_gained	HIGH	PABPC4	protein_coding	314	311	0	3	0.99286	1
2	18484687		G	GTGGTGTGTGATGAGAACGGC	0.001587	splice_donor_variant&intron_variant	HIGH	PABPC4	protein_coding	315	314	0	1	0.999207	1
2	18492042		T	TG	0.003185	frameshift_variant	HIGH	PABPC4	protein_coding	314	312	0	2	0.99682	1
2	18492045		T	TCTGAGTGCCCGGACCGCTTGGCTATGGACTTTGGTGGGGCTGGTGCCGCCCAGCAAGGGCTGACTGACAGCTGCCAGTCTGGAGGTGTTCCCACAGCTGTGCAG	0.001592	frameshift_variant&stop_gained	HIGH	PABPC4	protein_coding	314	313	0	1	0.999204	1
2	18492672		GAGGTGGTATTGGATGCACACAGAACGGGGAAAGATGGGATTTGACGGGCCTTTGCCCAGGCTGATGGGCTTTAATTTTATTTGTTATTTTCCTA	G	0.044	frameshift_variant&splice_donor_variant&splice_region_variant&intron_variant	HIGH	PABPC4	protein_coding	315	287	0	28	0.543117	1
2	18494164		TGGGTGAGTGA	T	0.001587	frameshift_variant&splice_donor_variant&splice_region_variant&intron_variant	HIGH	PABPC4	protein_coding	315	314	0	1	0.999207	1
2	18494414		G	GGATGA	0.004777	frameshift_variant	HIGH	PABPC4	protein_coding	314	311	0	3	0.99286	1
2	18494437		CT	C	0.054	frameshift_variant	HIGH	PABPC4	protein_coding	314	283	3	28	0.985911	1
2	18494461		A	ACGAG	0.017	frameshift_variant	HIGH	PABPC4	protein_coding	315	304	0	11	0.912974	1
2	18494706		TG	T	0.025	frameshift_variant	HIGH	PABPC4	protein_coding	317	301	0	16	0.820217	1
2	18497097		TG	T	0.001701	frameshift_variant	HIGH	ENSECAG00000038706	protein_coding	294	293	0	1	0.99915	1
2	18503647	rs1149153755	A	G	0.074	splice_acceptor_variant&intron_variant	HIGH	ENSECAG00000038706	protein_coding	317	274	4	39	0.968462	1
2	18528031		C	T	0.001908	stop_gained	HIGH	ENSECAG00000010065	protein_coding	262	261	0	1	0.999047	1
2	18730210		TCA	T	0.001577	frameshift_variant	HIGH	MACF1	protein_coding	317	316	0	1	0.999212	1
2	18918404		G	GA	0.017	frameshift_variant	HIGH	NDUFS5	protein_coding	317	306	0	11	0.912446	1
2	18918405		G	GT	0.017	frameshift_variant	HIGH	NDUFS5	protein_coding	316	305	0	11	0.91271	1
2	18918408		ACC	A	0.017	frameshift_variant	HIGH	NDUFS5	protein_coding	316	305	0	11	0.91271	1
2	19756695		CG	C	0.002825	frameshift_variant	HIGH	POU3F1	protein_coding	177	176	0	1	0.998588	1
2	19806857		G	GTTTTTTA	0.001577	frameshift_variant&stop_gained	HIGH	SF3A3	protein_coding	317	316	0	1	0.999212	1
2	19806859		TGAAGAGG	T	0.001577	frameshift_variant	HIGH	SF3A3	protein_coding	317	316	0	1	0.999212	1
2	19806873		GT	G	0.001582	frameshift_variant	HIGH	SF3A3	protein_coding	316	315	0	1	0.999209	1
2	19806876		GTT	G	0.001587	frameshift_variant	HIGH	SF3A3	protein_coding	315	314	0	1	0.999207	1
2	19839425		CG	C	0.003497	frameshift_variant	HIGH	INPP5B	protein_coding	286	285	1	0	0.999994	1
2	19868289		TC	T	0.001603	frameshift_variant	HIGH	INPP5B	protein_coding	312	311	0	1	0.999199	1
2	19922062		T	TCCCGCCACCAGCCGGCTCCGGG	0.001592	splice_acceptor_variant&intron_variant	HIGH	C1orf122	protein_coding	314	313	0	1	0.999204	1
2	19923168		GGC	G	0.003968	frameshift_variant	HIGH	YRDC	protein_coding	252	250	0	2	0.99604	1
2	19923180		G	GCT	0.003891	frameshift_variant	HIGH	YRDC	protein_coding	257	255	0	2	0.996117	1
2	19952778		CCG	C	0.001661	frameshift_variant	HIGH	EPHA10	protein_coding	301	300	0	1	0.99917	1
2	19983818	rs1150403841	C	T	0.026	stop_gained	HIGH	EPHA10	protein_coding	311	296	1	14	0.980812	1
2	19983839	rs1144873044	C	T	0.001613	stop_gained	HIGH	EPHA10	protein_coding	310	309	0	1	0.999194	1
2	20011344	rs395010200	A	C	0.18	stop_lost	HIGH	C2H1orf109	protein_coding	316	219	17	80	0.984045	1
2	20093824		TGC	T	0.001582	frameshift_variant	HIGH	GNL2	protein_coding	316	315	0	1	0.999209	1
2	20093828		A	ATC	0.001582	frameshift_variant	HIGH	GNL2	protein_coding	316	315	0	1	0.999209	1
2	20127590		GTCGGCCGCAGA	G	0.001587	frameshift_variant	HIGH	SNIP1	protein_coding	315	314	0	1	0.999207	1
2	20129864	rs1144256147	G	A	0.187	stop_gained	HIGH	ZC3H12A	protein_coding	305	211	20	74	0.99722	1
2	20131312		G	GA	0.001582	frameshift_variant	HIGH	SNIP1	protein_coding	316	315	0	1	0.999209	1
2	20172673		C	CA	0.001597	frameshift_variant	HIGH	ZC3H12A	protein_coding	313	312	0	1	0.999202	1
2	20172675		TG	T	0.001597	frameshift_variant	HIGH	ZC3H12A	protein_coding	313	312	0	1	0.999202	1
2	20173054		GAC	G	0.001608	frameshift_variant	HIGH	ZC3H12A	protein_coding	311	310	0	1	0.999196	1
2	21070515		TG	T	0.009615	frameshift_variant	HIGH	CSF3R	protein_coding	312	306	0	6	0.971567	1
2	21078282		G	GATAT	0.003165	frameshift_variant	HIGH	MRPS15	protein_coding	316	314	0	2	0.99684	1
2	21078284		CG	C	0.003175	frameshift_variant	HIGH	MRPS15	protein_coding	315	313	0	2	0.99683	1
2	21106533		GC	G	0.385	frameshift_variant	HIGH	OSCP1	protein_coding	314	132	60	122	0.984352	1
2	21175602		CCT	C	0.001667	frameshift_variant	HIGH	SH3D21	protein_coding	300	299	0	1	0.999167	1
2	21184915		TCC	T	0.001608	frameshift_variant	HIGH	SH3D21	protein_coding	311	310	0	1	0.999196	1
2	21186293		A	AC	0.309	frameshift_variant	HIGH	SH3D21	protein_coding	251	137	41	73	0.999744	1
2	21200256		TCG	T	0.011	frameshift_variant	HIGH	THRAP3	protein_coding	317	310	0	7	0.962367	1
2	21200259		T	TCC	0.011	frameshift_variant	HIGH	THRAP3	protein_coding	316	309	0	7	0.962484	1
2	21202275		AT	A	0.00641	frameshift_variant	HIGH	THRAP3	protein_coding	312	308	0	4	0.987262	1
2	21202277		GTA	G	0.00639	frameshift_variant	HIGH	THRAP3	protein_coding	313	309	0	4	0.987301	1
2	21279269		TCTGTCAAAGACCCCCGGGGAGCTTTAGGCAGCTGGACCCCTGCCTTCCCTCCGGGCCAGCCCCCGGCCTGCCACCAGGCGGCGCCCGCGCCCAGCCCAGAGGGGCAC	T	0.003413	splice_acceptor_variant&splice_donor_variant&splice_region_variant&intron_variant	HIGH	MAP7D1	protein_coding	293	291	0	2	0.996593	1
2	21279514		GCCTGGGGGACAGAGGGAACTCAGGCTCCGTCCTGTGCTTCTTCTGCAGACCCCGTAAGGGCCTCCTCAGTCCCCGAGGGCGTACTCA	G	0.001689	frameshift_variant&splice_acceptor_variant&splice_donor_variant&splice_region_variant&intron_variant	HIGH	MAP7D1	protein_coding	296	295	0	1	0.999156	1
2	21280895		GC	G	0.001761	frameshift_variant	HIGH	MAP7D1	protein_coding	284	283	0	1	0.99912	1
2	21331126	rs1148743779	G	A	0.032	stop_gained	HIGH	COL8A2	protein_coding	313	294	1	18	0.958479	1
2	21331142		AG	A	0.133	frameshift_variant	HIGH	COL8A2	protein_coding	312	239	10	63	0.975351	1
2	21341823		GC	G	0.001736	frameshift_variant	HIGH	COL8A2	protein_coding	288	287	0	1	0.999132	1
2	21342516		TTC	T	0.004839	frameshift_variant	HIGH	COL8A2	protein_coding	310	307	0	3	0.992767	1
2	21569497		TTG	T	0.001577	frameshift_variant	HIGH	AGO4	protein_coding	317	316	0	1	0.999212	1
2	21627757		C	CT	0.003195	frameshift_variant	HIGH	CLSPN	protein_coding	313	311	0	2	0.99681	1
2	21627760		GC	G	0.003195	frameshift_variant	HIGH	CLSPN	protein_coding	313	311	0	2	0.99681	1
2	21781611		TGCACTGCCGGCGGAGG	T	0.001805	frameshift_variant	HIGH	TFAP2E	protein_coding	277	276	0	1	0.999098	1
2	21932179		TG	T	0.001577	frameshift_variant	HIGH	ZMYM4	protein_coding	317	316	0	1	0.999212	1
2	21935522		C	CT	0.001592	splice_acceptor_variant&intron_variant	HIGH	ZMYM4	protein_coding	314	313	0	1	0.999204	1
2	22116709		CCGCCTCAGCAGCCGCCCCCACAGCAGCCGCCGCCGCTTCAGCCGCCGCCT	C	0.002283	frameshift_variant	HIGH	SFPQ	protein_coding	219	218	0	1	0.998859	1
2	22116761		A	AT	0.002415	frameshift_variant	HIGH	SFPQ	protein_coding	207	206	0	1	0.998793	1
2	22118877		CGTAAGTTCTTGTGATTATTCCAATAATTTCTCTTCATTAATTTGTATGAGGAAGTTGCAAGTGGAACAGAGTTAAGATGGCGCTATTTTTGTTATTAG	C	0.004747	splice_acceptor_variant&splice_donor_variant&splice_region_variant&intron_variant	HIGH	SFPQ	protein_coding	316	313	0	3	0.992904	1
2	22120046		GTCAAGGTAAAAAAAAAAATCCTTTGTGATAGGA	G	0.001577	frameshift_variant&splice_donor_variant&splice_region_variant&intron_variant	HIGH	SFPQ	protein_coding	317	316	0	1	0.999212	1
2	22120232		G	GGCAAGAGGAGGAACGAC	0.003155	splice_donor_variant&intron_variant	HIGH	SFPQ	protein_coding	317	315	0	2	0.99685	1
2	22121314		C	CAG	0.001587	splice_acceptor_variant&intron_variant	HIGH	SFPQ	protein_coding	315	314	0	1	0.999207	1
2	22121567		G	GC	0.001587	splice_donor_variant&intron_variant	HIGH	SFPQ	protein_coding	315	314	0	1	0.999207	1
2	22443592		T	TG	0.001629	frameshift_variant	HIGH	GJA4	protein_coding	307	306	0	1	0.999186	1
2	22453882		TG	T	0.048	frameshift_variant	HIGH	GJB3	protein_coding	313	287	4	22	0.999125	1
2	22632649	rs1145827992	G	A	0.022	splice_acceptor_variant&intron_variant	HIGH	ENSECAG00000030291	pseudogene	317	303	0	14	0.857731	1
2	22961188	rs1141834905	G	A	0.166	stop_gained	HIGH	C2H1orf94	protein_coding	311	218	10	83	0.757851	1
2	23169036		CA	C	0.00639	frameshift_variant	HIGH	CSMD2	protein_coding	313	311	2	0	1	1
2	23506375		TC	T	0.003155	frameshift_variant	HIGH	CSMD2	protein_coding	317	315	0	2	0.99685	1
2	23539419		GGTGCT	G	0.001718	frameshift_variant	HIGH	CSMD2	protein_coding	291	290	0	1	0.999141	1
2	23539426		GTGGGATCTCC	G	0.001706	frameshift_variant	HIGH	CSMD2	protein_coding	293	292	0	1	0.999148	1
2	23539449		C	A	0.001695	stop_gained	HIGH	CSMD2	protein_coding	295	294	0	1	0.999153	1
2	23599589		A	AG	0.001592	frameshift_variant	HIGH	ZSCAN20	protein_coding	314	313	0	1	0.999204	1
2	23599592		CT	C	0.001592	frameshift_variant	HIGH	ZSCAN20	protein_coding	314	313	0	1	0.999204	1
2	23612020	rs1152312969	A	G	0.003185	start_lost	HIGH	ENSECAG00000005400	protein_coding	314	312	0	2	0.99682	1
2	23883327		CGCACG	C	0.001805	frameshift_variant	HIGH	TRIM62	protein_coding	277	276	0	1	0.999098	1
2	23883345		T	TTGAC	0.001832	frameshift_variant	HIGH	TRIM62	protein_coding	273	272	0	1	0.999084	1
2	23883354		T	TGG	0.001832	frameshift_variant	HIGH	TRIM62	protein_coding	273	272	0	1	0.999084	1
2	23883356		AC	A	0.001838	frameshift_variant	HIGH	TRIM62	protein_coding	272	271	0	1	0.999082	1
2	23967119		CTG	C	0.003236	frameshift_variant	HIGH	AZIN2	protein_coding	309	307	0	2	0.996769	1
2	23967122		CT	C	0.003215	frameshift_variant	HIGH	AZIN2	protein_coding	311	309	0	2	0.996791	1
2	23993662		AGAGG	A	0.001661	frameshift_variant	HIGH	AK2	protein_coding	301	300	0	1	0.99917	1
2	23993662		AGAGG	A	0.001661	splice_acceptor_variant&splice_donor_variant&splice_region_variant&intron_variant	HIGH	AK2	protein_coding	301	300	0	1	0.99917	1
2	23993669		CGAAA	C	0.001656	frameshift_variant	HIGH	AK2	protein_coding	302	301	0	1	0.999172	1
2	23993669		CGAAA	C	0.001656	frameshift_variant&splice_acceptor_variant&splice_donor_variant&splice_region_variant&intron_variant	HIGH	AK2	protein_coding	302	301	0	1	0.999172	1
2	23993676		G	GTA	0.00165	frameshift_variant	HIGH	AK2	protein_coding	303	302	0	1	0.999175	1
2	23993735		G	GCACCCAGAT	0.001618	splice_donor_variant&intron_variant	HIGH	AK2	protein_coding	309	308	0	1	0.999191	1
2	24157345		GC	G	0.003534	frameshift_variant	HIGH	YARS1	protein_coding	283	281	0	2	0.996472	1
2	24157349		GA	G	0.003534	frameshift_variant	HIGH	YARS1	protein_coding	283	281	0	2	0.996472	1
2	24157362		AAC	A	0.005319	frameshift_variant	HIGH	YARS1	protein_coding	282	279	0	3	0.992053	1
2	24157372		A	AAG	0.0053	frameshift_variant	HIGH	YARS1	protein_coding	283	280	0	3	0.992082	1
2	24169304		C	CAA	0.001582	frameshift_variant	HIGH	YARS1	protein_coding	316	315	0	1	0.999209	1
2	24169318		C	CTGAGAAGT	0.001587	frameshift_variant&stop_gained	HIGH	YARS1	protein_coding	315	314	0	1	0.999207	1
2	24169322		T	TACCCCAGTTAGG	0.001587	stop_gained&disruptive_inframe_insertion	HIGH	YARS1	protein_coding	315	314	0	1	0.999207	1
2	24169325		G	GTT	0.001587	frameshift_variant	HIGH	YARS1	protein_coding	315	314	0	1	0.999207	1
2	24187069		G	GC	0.001587	frameshift_variant	HIGH	KIAA1522	protein_coding	315	314	0	1	0.999207	1
2	24187072		TG	T	0.001587	frameshift_variant	HIGH	KIAA1522	protein_coding	315	314	0	1	0.999207	1
2	24187225		GTGGGGCTGGTGGAGCTGGAGGAGGGTCTGGGGTACCA	G	0.001608	frameshift_variant	HIGH	KIAA1522	protein_coding	311	310	0	1	0.999196	1
2	24187630		TG	T	0.002024	frameshift_variant	HIGH	KIAA1522	protein_coding	247	246	0	1	0.998989	1
2	24250043		A	AG	0.004747	frameshift_variant	HIGH	SYNC	protein_coding	316	313	0	3	0.992904	1
2	24251511		AG	A	0.004732	frameshift_variant	HIGH	SYNC	protein_coding	317	314	0	3	0.992927	1
2	24251513	rs1136265247	G	T	0.004732	stop_gained	HIGH	SYNC	protein_coding	317	314	0	3	0.992927	1
2	24260093		CTG	C	0.001603	frameshift_variant	HIGH	RBBP4	protein_coding	312	311	0	1	0.999199	1
2	24414152		CT	C	0.001613	frameshift_variant	HIGH	ENSECAG00000008368	protein_coding	310	309	0	1	0.999194	1
2	24452937		A	AC	0.003236	frameshift_variant	HIGH	BSDC1	protein_coding	309	307	0	2	0.996769	1
2	24452943		AG	A	0.003226	frameshift_variant	HIGH	BSDC1	protein_coding	310	308	0	2	0.996779	1
2	24490109		GAACA	G	0.001592	frameshift_variant	HIGH	MARCKSL1	protein_coding	314	313	0	1	0.999204	1
2	24490444		TC	T	0.003195	frameshift_variant	HIGH	MARCKSL1	protein_coding	313	311	0	2	0.99681	1
2	24490447		AAGGGAGGAGACGCG	A	0.003195	frameshift_variant	HIGH	MARCKSL1	protein_coding	313	311	0	2	0.99681	1
2	24493538		TCTATGGCCAATGGTAGAGAGGGTGGCTAGGCTCTGGTTAGGGACAAACCAGAGCCTGGGATGTTCAATCACAGGGTGTCTGGGGATATACTCAC	T	0.001592	splice_acceptor_variant&splice_donor_variant&splice_region_variant&intron_variant	HIGH	HDAC1	protein_coding	314	313	0	1	0.999204	1
[truncated: 21,367 more rows]
